# Supplementary material for: A Highly Reactive Cysteine-Targeted Acrylophenone Chemical Probe That Enables Peptide/Protein Bioconjugation and Chemoproteomics Analysis
Source: JACS Au. 2025 Nov 28;5(12):5908–16. doi: 10.1021/jacsau.5c00692 (PMC12728623; doi:10.1021/jacsau.5c00692)
Supplement: Supplementary file 2 [file au5c00692_si_002.xlsx]

## Sheet: Statistics
Closed search
CAPA in LYSATE			CAPA in CELLS			IAA in Lysate
Parameters	Statistics		Parameters	Statistics		Parameters	Statistics
# quantified conditions	1		# quantified conditions	1		# quantified conditions	1
# quantified residues	3078		# quantified residues	1369		# quantified residues	8046
# quantified proteins	1678		# quantified proteins	910		# quantified proteins	3700
			# residues with a hit	1
CAPA on LYSATE, mass: 709.2683, 715.2758 (1 x Cl 37)
Parameters	Statistics
# quantified conditions	1
# quantified residues	156
# quantified proteins	143
CAPA on LYSATE, mass: 711.2656*, 717.2731 (2 x Cl37)
Parameters	Statistics
# quantified conditions	1
# quantified residues	151
# quantified proteins	137
* Same mass as heavy non-reduced CAPA
OFFSET CAPA
Modified Amino Acid	Number of Sites	Percent of Sites
A	7	0.404858
C	1320	76.3447
C-term	2	0.115674
D	4	0.231348
E	5	0.289184
F	1	0.0578369
G	2	0.115674
H	279	16.1365
I	12	0.694043
K	52	3.00752
L	13	0.75188
N	1	0.0578369
N-term	2	0.115674
Q	5	0.289184
S	3	0.173511
T	7	0.404858
V	10	0.578369
Y	4	0.231348

## Sheet: KNIME_output_IAA_Lysate
Identifier	Modified Peptide	Protein	Protein Name	Gene Name	Number of Quantified Conditions	Number of Hit Conditions	Log2R Mean 1to1	-Log10p 1to1	Hit 1to1	Multiple Occurrences of Peptide in Protein?	Contains ions that map to multiple proteins?	DrugBank (UniProt)	Involvement in disease (UniProt)	In OMIM (UniProt)?	Gene Ontology (biological process, UniProt)	Gene Ontology (molecular function, UniProt)	Gene Ontology (cellular component, UniProt)	Functional Site Type	Functional Site Information	PTM Type	PTM Information	Natural Variant	Mutagenesis
Q13409_C331	TTPEYVFHC*QSAVMSATFAK	Q13409	Cytoplasmic dynein 1 intermediate chain 2	DYNC1I2	1	1	2.17309	1.37377	+				DISEASE: Neurodevelopmental disorder with microcephaly and structural brain anomalies (NEDMIBA) [MIM:618492]: An autosomal recessive neurodevelopmental disorder characterized by global developmental delay, severe intellectual disability, microcephaly, dysmorphic facial features, and cerebral malformations including simplification of cerebral gyration, agenesis of the corpus callosum, and brainste…	yes	microtubule-based movement [GO:0007018]; transport along microtubule [GO:0010970]	dynein heavy chain binding [GO:0045504]; dynein light chain binding [GO:0045503]; microtubule motor activity [GO:0003777]	centrosome [GO:0005813]; cytoplasm [GO:0005737]; cytoplasmic dynein complex [GO:0005868]; cytosol [GO:0005829]; dynein complex [GO:0030286]; microtubule [GO:0005874]; vesicle [GO:0031982]					Part_of (Site: 290 to 638): ID=VAR_082948;Note=In NEDMIBA%3B loss-of-function variant%3B does not rescue neurodevelopmental defects in zebrafish morphants. Missing;Ontology_term=ECO:0000269;evidence=ECO:0000269|PubMed:31079899;Dbxref=PMID:31079899
Q5T447_C143	EQLAEHLGDCGLQEGWLLVC*RPAEGGAR	Q5T447	E3 ubiquitin-protein ligase HECTD3	HECTD3	1	1	2.22421	1.53174	+					no	proteasome-mediated ubiquitin-dependent protein catabolic process [GO:0043161]; protein ubiquitination [GO:0016567]	syntaxin binding [GO:0019905]; ubiquitin-protein transferase activity [GO:0004842]	perinuclear region of cytoplasm [GO:0048471]
Q6PCE3_C125	GQVTSSC*SSQR	Q6PCE3	Glucose 1,6-bisphosphate synthase	PGM2L1	1	1	2.32694	1.37377	+				DISEASE: Neurodevelopmental disorder with hypotonia, dysmorphic facies, and skin abnormalities (NEDHFS) [MIM:620191]: An autosomal recessive neurodevelopmental disorder characterized by severe developmental and speech delay, dysmorphic facial features, ear anomalies, high arched palate, strabismus, hypotonia, and keratosis pilaris. Early obesity and seizures may be present in affected individuals…	yes	glucose metabolic process [GO:0006006]	glucose-1,6-bisphosphate synthase activity [GO:0047933]; intramolecular phosphotransferase activity [GO:0016868]; metal ion binding [GO:0046872]	cytosol [GO:0005829]					Part_of (Site: 58 to 622): ID=VAR_087994;Note=In NEDHFS. Missing;Ontology_term=ECO:0000269;evidence=ECO:0000269|PubMed:33979636;Dbxref=PMID:33979636
Q8WV93_C272	EYC*NTVQLDSGIDYR	Q8WV93	AFG1-like ATPase	AFG1L	1	1	3.19675	1.85842	+					no	mitochondrial electron transport, cytochrome c to oxygen [GO:0006123]; mitochondrial protein catabolic process [GO:0035694]; mitochondrion organization [GO:0007005]	ATP binding [GO:0005524]; ATP hydrolysis activity [GO:0016887]	cytoplasm [GO:0005737]; mitochondrial membrane [GO:0031966]; mitochondrion [GO:0005739]
A0A0U1RRE5_C28	C*LLAPR	A0A0U1RRE5	Negative regulator of P-body association	NBDY	1	0	0.156093	0.160163						no	mRNA processing [GO:0006397]; negative regulation of cytoplasmic mRNA processing body assembly [GO:0010607]; nuclear-transcribed mRNA catabolic process [GO:0000956]		P-body [GO:0000932]	Site	Around (Site: 30 to 30): Note=Required for interaction with EDC4;Ontology_term=ECO:0000269;evidence=ECO:0000269|PubMed:27918561;Dbxref=PMID:27918561				Part_of (Site: 28 to 28): Note=No effect on interaction with EDC4. C->A;Ontology_term=ECO:0000269;evidence=ECO:0000269|PubMed:27918561;Dbxref=PMID:27918561, Around (Site: 23 to 23): Note=No effect on interaction with EDC4. P->A;Ontology_term=ECO:0000269;evidence=ECO:0000269|PubMed:27918561;Dbxref=PMID:27918561, Around (Site: 24 to 24): Note=No effect on interaction with EDC4. P->A;Ontology_term=E…
A0AV96_C349	GGGAAEAAQQPSYVYSC*DPYTLAYYGYPYNALIGPNR	A0AV96	RNA-binding protein 47	RBM47	1	0	0.679955	0.357962						no	3'-UTR-mediated mRNA stabilization [GO:0070935]; cytidine to uridine editing [GO:0016554]; hematopoietic progenitor cell differentiation [GO:0002244]; mRNA processing [GO:0006397]; positive regulation of interleukin-10 production [GO:0032733]; positive regulation of type I interferon-mediated signaling pathway [GO:0060340]; regulation of alternative mRNA splicing, via spliceosome [GO:0000381]; RN…	enzyme binding [GO:0019899]; enzyme-substrate adaptor activity [GO:0140767]; mRNA 3'-UTR binding [GO:0003730]; mRNA binding [GO:0003729]; RNA binding [GO:0003723]	apolipoprotein B mRNA editing enzyme complex [GO:0030895]; cytoplasm [GO:0005737]; nucleus [GO:0005634]
A0AVT1_C174	INDFC*R	A0AVT1	Ubiquitin-like modifier-activating enzyme 6	UBA6	1	0	-0.197563	0.206392						no	amygdala development [GO:0021764]; dendritic spine development [GO:0060996]; hippocampus development [GO:0021766]; learning [GO:0007612]; locomotory behavior [GO:0007626]; protein ubiquitination [GO:0016567]; ubiquitin-dependent protein catabolic process [GO:0006511]	ATP binding [GO:0005524]; FAT10 activating enzyme activity [GO:0019780]; nucleotidyltransferase activity [GO:0016779]; thiosulfate sulfurtransferase activity [GO:0004792]; ubiquitin activating enzyme activity [GO:0004839]	cytoplasm [GO:0005737]; cytosol [GO:0005829]			Ubiquitination	Around (Site: 169 to 169): PhosphoSitePlus: Ubiquitination: A0AVT1_K169
A0AVT1_C546	VC*PTTETIYNDEFYTK	A0AVT1	Ubiquitin-like modifier-activating enzyme 6	UBA6	1	0	0.0378714	0.0573318						no	amygdala development [GO:0021764]; dendritic spine development [GO:0060996]; hippocampus development [GO:0021766]; learning [GO:0007612]; locomotory behavior [GO:0007626]; protein ubiquitination [GO:0016567]; ubiquitin-dependent protein catabolic process [GO:0006511]	ATP binding [GO:0005524]; FAT10 activating enzyme activity [GO:0019780]; nucleotidyltransferase activity [GO:0016779]; thiosulfate sulfurtransferase activity [GO:0004792]; ubiquitin activating enzyme activity [GO:0004839]	cytoplasm [GO:0005737]; cytosol [GO:0005829]			Acetylation, Ubiquitination, Modified residue	Around (Site: 544 to 544): PhosphoSitePlus: Acetylation: A0AVT1_K544, Around (Site: 544 to 544): PhosphoSitePlus: Ubiquitination: A0AVT1_K544, Around (Site: 544 to 544): Note=N6-acetyllysine;Ontology_term=ECO:0007744;evidence=ECO:0007744|PubMed:19608861;Dbxref=PMID:19608861
A0AVT1_C581	C*LANLRPLLDSGTMGTK	A0AVT1	Ubiquitin-like modifier-activating enzyme 6	UBA6	1	0	-0.200088	0.235825						no	amygdala development [GO:0021764]; dendritic spine development [GO:0060996]; hippocampus development [GO:0021766]; learning [GO:0007612]; locomotory behavior [GO:0007626]; protein ubiquitination [GO:0016567]; ubiquitin-dependent protein catabolic process [GO:0006511]	ATP binding [GO:0005524]; FAT10 activating enzyme activity [GO:0019780]; nucleotidyltransferase activity [GO:0016779]; thiosulfate sulfurtransferase activity [GO:0004792]; ubiquitin activating enzyme activity [GO:0004839]	cytoplasm [GO:0005737]; cytosol [GO:0005829]
A0AVT1_C625	DPPEEEIPFC*TLK	A0AVT1	Ubiquitin-like modifier-activating enzyme 6	UBA6	1	0	0.13443	0.225447						no	amygdala development [GO:0021764]; dendritic spine development [GO:0060996]; hippocampus development [GO:0021766]; learning [GO:0007612]; locomotory behavior [GO:0007626]; protein ubiquitination [GO:0016567]; ubiquitin-dependent protein catabolic process [GO:0006511]	ATP binding [GO:0005524]; FAT10 activating enzyme activity [GO:0019780]; nucleotidyltransferase activity [GO:0016779]; thiosulfate sulfurtransferase activity [GO:0004792]; ubiquitin activating enzyme activity [GO:0004839]	cytoplasm [GO:0005737]; cytosol [GO:0005829]	Active site	Part_of (Site: 625 to 625): Note=Glycyl thioester intermediate;Ontology_term=ECO:0000255;evidence=ECO:0000255|PROSITE-ProRule:PRU10132	Ubiquitination	Around (Site: 628 to 628): PhosphoSitePlus: Ubiquitination: A0AVT1_K628		Part_of (Site: 625 to 625): Note=Impairs ubiquitin activation. C->A%2CS;Ontology_term=ECO:0000269,ECO:0000269;evidence=ECO:0000269|PubMed:17597759,ECO:0000269|PubMed:17889673;Dbxref=PMID:17597759,PMID:17889673
A0AVT1_C699	NWSQC*VELAR	A0AVT1	Ubiquitin-like modifier-activating enzyme 6	UBA6	1	0	-0.768482	0.340782						no	amygdala development [GO:0021764]; dendritic spine development [GO:0060996]; hippocampus development [GO:0021766]; learning [GO:0007612]; locomotory behavior [GO:0007626]; protein ubiquitination [GO:0016567]; ubiquitin-dependent protein catabolic process [GO:0006511]	ATP binding [GO:0005524]; FAT10 activating enzyme activity [GO:0019780]; nucleotidyltransferase activity [GO:0016779]; thiosulfate sulfurtransferase activity [GO:0004792]; ubiquitin activating enzyme activity [GO:0004839]	cytoplasm [GO:0005737]; cytosol [GO:0005829]
A0AVT1_C721	ALQLLHC*FPLDIR	A0AVT1	Ubiquitin-like modifier-activating enzyme 6	UBA6	1	0	-0.144997	0.0961675						no	amygdala development [GO:0021764]; dendritic spine development [GO:0060996]; hippocampus development [GO:0021766]; learning [GO:0007612]; locomotory behavior [GO:0007626]; protein ubiquitination [GO:0016567]; ubiquitin-dependent protein catabolic process [GO:0006511]	ATP binding [GO:0005524]; FAT10 activating enzyme activity [GO:0019780]; nucleotidyltransferase activity [GO:0016779]; thiosulfate sulfurtransferase activity [GO:0004792]; ubiquitin activating enzyme activity [GO:0004839]	cytoplasm [GO:0005737]; cytosol [GO:0005829]
A0FGR8_C181	AC*DLPAWVHFPDTER	A0FGR8	Extended synaptotagmin-2	ESYT2	1	0	-0.148765	0.132251						no	endocytosis [GO:0006897]; endoplasmic reticulum-plasma membrane tethering [GO:0061817]; lipid transport [GO:0006869]	cadherin binding [GO:0045296]; calcium ion binding [GO:0005509]; calcium-dependent phospholipid binding [GO:0005544]; identical protein binding [GO:0042802]; phosphatidylcholine binding [GO:0031210]; phosphatidylethanolamine binding [GO:0008429]; phosphatidylinositol binding [GO:0035091]	cytoplasmic side of plasma membrane [GO:0009898]; cytosol [GO:0005829]; endoplasmic reticulum membrane [GO:0005789]; endoplasmic reticulum-plasma membrane contact site [GO:0140268]; membrane [GO:0016020]; organelle membrane contact site [GO:0044232]; plasma membrane [GO:0005886]
A0JLT2_C163	LHTGPLPEQC*R	A0JLT2	Mediator of RNA polymerase II transcription subunit 19	MED19	1	0	-0.0314317	0.0274932						no	positive regulation of transcription by RNA polymerase II [GO:0045944]; positive regulation of transcription elongation by RNA polymerase II [GO:0032968]; positive regulation of transcription initiation by RNA polymerase II [GO:0060261]; RNA polymerase II preinitiation complex assembly [GO:0051123]	transcription coregulator activity [GO:0003712]	core mediator complex [GO:0070847]; mediator complex [GO:0016592]; nucleoplasm [GO:0005654]; nucleus [GO:0005634]
A0JNW5_C592	SEC*HQDQPR	A0JNW5	Bridge-like lipid transfer protein family member 3B	BLTP3B	1	0	-0.104992	0.173317						no	early endosome to Golgi transport [GO:0034498]; intermembrane lipid transfer [GO:0120009]	GARP complex binding [GO:0062069]; lipid transfer activity [GO:0120013]; protein homodimerization activity [GO:0042803]	cytosol [GO:0005829]; early endosome [GO:0005769]
A0JNW5_C647	SC*DNFNLLHPIFQR	A0JNW5	Bridge-like lipid transfer protein family member 3B	BLTP3B	1	0	0.278161	0.39602						no	early endosome to Golgi transport [GO:0034498]; intermembrane lipid transfer [GO:0120009]	GARP complex binding [GO:0062069]; lipid transfer activity [GO:0120013]; protein homodimerization activity [GO:0042803]	cytosol [GO:0005829]; early endosome [GO:0005769]
A0JNW5_C81	THPIC*LSLDK	A0JNW5	Bridge-like lipid transfer protein family member 3B	BLTP3B	1	0	-0.0171631	0.0233999						no	early endosome to Golgi transport [GO:0034498]; intermembrane lipid transfer [GO:0120009]	GARP complex binding [GO:0062069]; lipid transfer activity [GO:0120013]; protein homodimerization activity [GO:0042803]	cytosol [GO:0005829]; early endosome [GO:0005769]
A0MZ66_C442	GC*ESAVDELK	A0MZ66	Shootin-1	SHTN1	1	0	-0.066681	0.0814143						no	actin filament bundle retrograde transport [GO:0061573]; axonogenesis [GO:0007409]; Cdc42 protein signal transduction [GO:0032488]; cytoplasmic actin-based contraction involved in cell motility [GO:0060327]; endoplasmic reticulum polarization [GO:0061163]; netrin-activated signaling pathway [GO:0038007]; neuron projection morphogenesis [GO:0048812]; positive regulation of axon extension [GO:00457…	actin filament binding [GO:0051015]; cadherin binding [GO:0045296]; identical protein binding [GO:0042802]; kinesin binding [GO:0019894]	axon [GO:0030424]; axonal growth cone [GO:0044295]; cell leading edge [GO:0031252]; cytoplasm [GO:0005737]; filopodium [GO:0030175]; growth cone [GO:0030426]; lamellipodium [GO:0030027]; microtubule [GO:0005874]; microtubule associated complex [GO:0005875]; microtubule cytoskeleton [GO:0015630]; perikaryon [GO:0043204]; perinuclear region of cytoplasm [GO:0048471]
A1L0T0_C315	AAVETLGVPC*FLGGMAR	A1L0T0	2-hydroxyacyl-CoA lyase 2	ILVBL	1	0	-0.012465	0.0157879						no	fatty acid alpha-oxidation [GO:0001561]; isoleucine biosynthetic process [GO:0009097]; L-valine biosynthetic process [GO:0009099]	acetolactate synthase activity [GO:0003984]; flavin adenine dinucleotide binding [GO:0050660]; lyase activity [GO:0016829]; magnesium ion binding [GO:0000287]; thiamine pyrophosphate binding [GO:0030976]	acetolactate synthase complex [GO:0005948]; endoplasmic reticulum membrane [GO:0005789]; membrane [GO:0016020]
A1L0T0_C568	EQVPSLGSNVAC*GLAYTDYHK	A1L0T0	2-hydroxyacyl-CoA lyase 2	ILVBL	1	0	-0.0214704	0.0292413						no	fatty acid alpha-oxidation [GO:0001561]; isoleucine biosynthetic process [GO:0009097]; L-valine biosynthetic process [GO:0009099]	acetolactate synthase activity [GO:0003984]; flavin adenine dinucleotide binding [GO:0050660]; lyase activity [GO:0016829]; magnesium ion binding [GO:0000287]; thiamine pyrophosphate binding [GO:0030976]	acetolactate synthase complex [GO:0005948]; endoplasmic reticulum membrane [GO:0005789]; membrane [GO:0016020]
A1L0T0_C608	VLHDAQQQC*R	A1L0T0	2-hydroxyacyl-CoA lyase 2	ILVBL	1	0	-0.0453537	0.0589812						no	fatty acid alpha-oxidation [GO:0001561]; isoleucine biosynthetic process [GO:0009097]; L-valine biosynthetic process [GO:0009099]	acetolactate synthase activity [GO:0003984]; flavin adenine dinucleotide binding [GO:0050660]; lyase activity [GO:0016829]; magnesium ion binding [GO:0000287]; thiamine pyrophosphate binding [GO:0030976]	acetolactate synthase complex [GO:0005948]; endoplasmic reticulum membrane [GO:0005789]; membrane [GO:0016020]
A1X283_C598	NDMGLEC*GHK	A1X283	SH3 and PX domain-containing protein 2B	SH3PXD2B	1	0	0.0708052	0.098047					DISEASE: Frank-Ter Haar syndrome (FTHS) [MIM:249420]: A syndrome characterized by brachycephaly, wide fontanels, prominent forehead, hypertelorism, prominent eyes, macrocornea with or without glaucoma, full cheeks, small chin, bowing of the long bones and flexion deformity of the fingers. {ECO:0000269|PubMed:20137777}. Note=The disease is caused by variants affecting the gene represented in this …	yes	adipose tissue development [GO:0060612]; bone development [GO:0060348]; cell differentiation [GO:0030154]; extracellular matrix disassembly [GO:0022617]; eye development [GO:0001654]; heart development [GO:0007507]; podosome assembly [GO:0071800]; protein localization to membrane [GO:0072657]; skeletal system development [GO:0001501]; superoxide anion generation [GO:0042554]; superoxide metabolic…	phosphatidylinositol-3,5-bisphosphate binding [GO:0080025]; phosphatidylinositol-3-phosphate binding [GO:0032266]; phosphatidylinositol-5-phosphate binding [GO:0010314]; SH2 domain binding [GO:0042169]; superoxide-generating NADPH oxidase activator activity [GO:0016176]	anchoring junction [GO:0070161]; cell projection [GO:0042995]; cytoplasm [GO:0005737]; podosome [GO:0002102]
A1X283_C783	GPQC*EGHESR	A1X283	SH3 and PX domain-containing protein 2B	SH3PXD2B	1	0	0.0375519	0.04787					DISEASE: Frank-Ter Haar syndrome (FTHS) [MIM:249420]: A syndrome characterized by brachycephaly, wide fontanels, prominent forehead, hypertelorism, prominent eyes, macrocornea with or without glaucoma, full cheeks, small chin, bowing of the long bones and flexion deformity of the fingers. {ECO:0000269|PubMed:20137777}. Note=The disease is caused by variants affecting the gene represented in this …	yes	adipose tissue development [GO:0060612]; bone development [GO:0060348]; cell differentiation [GO:0030154]; extracellular matrix disassembly [GO:0022617]; eye development [GO:0001654]; heart development [GO:0007507]; podosome assembly [GO:0071800]; protein localization to membrane [GO:0072657]; skeletal system development [GO:0001501]; superoxide anion generation [GO:0042554]; superoxide metabolic…	phosphatidylinositol-3,5-bisphosphate binding [GO:0080025]; phosphatidylinositol-3-phosphate binding [GO:0032266]; phosphatidylinositol-5-phosphate binding [GO:0010314]; SH2 domain binding [GO:0042169]; superoxide-generating NADPH oxidase activator activity [GO:0016176]	anchoring junction [GO:0070161]; cell projection [GO:0042995]; cytoplasm [GO:0005737]; podosome [GO:0002102]
A3KMH1_C162	AGTAFYIDQC*AVR	A3KMH1	von Willebrand factor A domain-containing protein 8	VWA8	1	0	-0.462903	0.631816					DISEASE: Retinitis pigmentosa 97 (RP97) [MIM:620422]: An autosomal dominant form of retinitis pigmentosa, a retinal dystrophy belonging to the group of pigmentary retinopathies. Retinitis pigmentosa is characterized by retinal pigment deposits visible on fundus examination and primary loss of rod photoreceptor cells followed by secondary loss of cone photoreceptors. Patients typically have night …	yes		ATP binding [GO:0005524]; ATP hydrolysis activity [GO:0016887]	cytoplasm [GO:0005737]; mitochondrion [GO:0005739]; peroxisome [GO:0005777]					Around (Site: 165 to 165): ID=VAR_044337;Note=R->H;Dbxref=dbSNP:rs9562362
A3KMH1_C724	C*EVTSGTLR	A3KMH1	von Willebrand factor A domain-containing protein 8	VWA8	1	0	-0.354971	0.390001					DISEASE: Retinitis pigmentosa 97 (RP97) [MIM:620422]: An autosomal dominant form of retinitis pigmentosa, a retinal dystrophy belonging to the group of pigmentary retinopathies. Retinitis pigmentosa is characterized by retinal pigment deposits visible on fundus examination and primary loss of rod photoreceptor cells followed by secondary loss of cone photoreceptors. Patients typically have night …	yes		ATP binding [GO:0005524]; ATP hydrolysis activity [GO:0016887]	cytoplasm [GO:0005737]; mitochondrion [GO:0005739]; peroxisome [GO:0005777]
A3KMH1_C858	LGHILVVDEADKAPTNVTC*ILK	A3KMH1	von Willebrand factor A domain-containing protein 8	VWA8	1	0	0.0384062	0.0502706					DISEASE: Retinitis pigmentosa 97 (RP97) [MIM:620422]: An autosomal dominant form of retinitis pigmentosa, a retinal dystrophy belonging to the group of pigmentary retinopathies. Retinitis pigmentosa is characterized by retinal pigment deposits visible on fundus examination and primary loss of rod photoreceptor cells followed by secondary loss of cone photoreceptors. Patients typically have night …	yes		ATP binding [GO:0005524]; ATP hydrolysis activity [GO:0016887]	cytoplasm [GO:0005737]; mitochondrion [GO:0005739]; peroxisome [GO:0005777]			Glycosylation	Around (Site: 855 to 855): Note=N-linked (GlcNAc...) asparagine;Ontology_term=ECO:0000255;evidence=ECO:0000255
A3KN83_C445	NLC*PVGSSKPTK	A3KN83	Protein strawberry notch homolog 1	SBNO1	1	0	0.0406637	0.0565968						no	regulation of DNA-templated transcription [GO:0006355]	chromatin DNA binding [GO:0031490]; histone binding [GO:0042393]	nucleus [GO:0005634]
A4D1E9_C338	TVEFQHIIPISAVTGEGIEELKNC*IR	A4D1E9	GTP-binding protein 10	GTPBP10	1	0	-0.00730878	0.00578667						no	ribosome biogenesis [GO:0042254]	GTP binding [GO:0005525]; GTPase activity [GO:0003924]; magnesium ion binding [GO:0000287]; RNA binding [GO:0003723]	chromosome [GO:0005694]; mitochondrion [GO:0005739]; nucleolus [GO:0005730]
A4D1P6_C366	KPEASGPEAEPC*PELHTEPVEPLTR	A4D1P6	WD repeat-containing protein 91	WDR91	1	0	0.0860641	0.116435						no	early endosome to late endosome transport [GO:0045022]; negative regulation of phosphatidylinositol 3-kinase/protein kinase B signal transduction [GO:0051898]; regulation of protein catabolic process [GO:0042176]	phosphatidylinositol 3-kinase inhibitor activity [GO:0141039]; phosphatidylinositol 3-kinase regulator activity [GO:0035014]	cytosol [GO:0005829]; early endosome membrane [GO:0031901]; endosome membrane [GO:0010008]; late endosome membrane [GO:0031902]
A5A3E0_C972	CPEALFQPCFLGMESC*GIHETTFNSIMK	A5A3E0	POTE ankyrin domain family member F	POTEF	1	0	0.29363	0.345241			Contains ions that map to multiple proteins: P0CG38_C972, P0CG39_C935, Q6S8J3_C972, Q6S8J3_C972			no	axonogenesis [GO:0007409]; cell motility [GO:0048870]	protein kinase binding [GO:0019901]; structural constituent of postsynaptic actin cytoskeleton [GO:0098973]	actin filament [GO:0005884]; axon [GO:0030424]; blood microparticle [GO:0072562]; cell cortex [GO:0005938]; cytoplasm [GO:0005737]; extracellular exosome [GO:0070062]; extracellular space [GO:0005615]; membrane [GO:0016020]; NuA4 histone acetyltransferase complex [GO:0035267]; synapse [GO:0045202]			Phosphorylation	Around (Site: 971 to 971): PhosphoSitePlus: Phosphorylation: A5A3E0_S971
A5YKK6_C1420	IAMTTC*EQIVR	A5YKK6	CCR4-NOT transcription complex subunit 1	CNOT1	1	0	-0.180254	0.26793					DISEASE: Holoprosencephaly 12 with or without pancreatic agenesis (HPE12) [MIM:618500]: An autosomal dominant form of holoprosencephaly, a structural anomaly of the brain in which the developing forebrain fails to correctly separate into right and left hemispheres. Holoprosencephaly is genetically heterogeneous and associated with several distinct facies and phenotypic variability. HPE12 clinical…	yes	miRNA-mediated post-transcriptional gene silencing [GO:0035195]; negative regulation of intracellular estrogen receptor signaling pathway [GO:0033147]; negative regulation of retinoic acid receptor signaling pathway [GO:0048387]; negative regulation of transcription by RNA polymerase II [GO:0000122]; negative regulation of translation [GO:0017148]; nuclear-transcribed mRNA catabolic process, dead…	armadillo repeat domain binding [GO:0070016]; molecular adaptor activity [GO:0060090]; nuclear estrogen receptor binding [GO:0030331]; nuclear retinoic acid receptor binding [GO:0042974]; protein domain specific binding [GO:0019904]; RNA binding [GO:0003723]	CCR4-NOT complex [GO:0030014]; CCR4-NOT core complex [GO:0030015]; cytosol [GO:0005829]; extracellular space [GO:0005615]; membrane [GO:0016020]; nucleus [GO:0005634]; P-body [GO:0000932]; peroxisomal membrane [GO:0005778]			Phosphorylation	Around (Site: 1418 to 1418): PhosphoSitePlus: Phosphorylation: A5YKK6_T1418, Around (Site: 1419 to 1419): PhosphoSitePlus: Phosphorylation: A5YKK6_T1419	Part_of (Site: 26 to 2376): ID=VAR_084311;Note=In VIBOS. Missing;Ontology_term=ECO:0000269;evidence=ECO:0000269|PubMed:32553196;Dbxref=PMID:32553196, Part_of (Site: 33 to 2376): ID=VAR_084312;Note=In VIBOS. Missing;Ontology_term=ECO:0000269;evidence=ECO:0000269|PubMed:32553196;Dbxref=PMID:32553196, Part_of (Site: 396 to 2376): ID=VAR_084313;Note=In VIBOS. Missing;Ontology_term=ECO:0000269;evidenc…
A6ND36_C8	AFSQVQC*LDDNHVNWR	A6ND36	Protein FAM83G	FAM83G	1	0	0.0384006	0.0477295						no	BMP signaling pathway [GO:0030509]	protein kinase binding [GO:0019901]	cytosol [GO:0005829]; nucleus [GO:0005634]			Phosphorylation, Modified residue	Around (Site: 4 to 4): PhosphoSitePlus: Phosphorylation: A6ND36_S4, Around (Site: 4 to 4): Note=Phosphoserine;Ontology_term=ECO:0007744;evidence=ECO:0007744|PubMed:21406692;Dbxref=PMID:21406692
A6NDG6_C297	TILTLTGVSTLGDVKNNQESDC*VSK	A6NDG6	Glycerol-3-phosphate phosphatase	PGP	1	0	0.0220841	0.0216697						no	glycerol biosynthetic process [GO:0006114]; glycerophospholipid metabolic process [GO:0006650]; negative regulation of gluconeogenesis [GO:0045721]	ADP phosphatase activity [GO:0043262]; glycerol-1-phosphatase activity [GO:0000121]; glycerol-3-phosphatase activity [GO:0043136]; histone H2AXY142 phosphatase activity [GO:0140793]; magnesium ion binding [GO:0000287]; non-membrane spanning protein tyrosine phosphatase activity [GO:0004726]; phosphoglycolate phosphatase activity [GO:0008967]; protein tyrosine phosphatase activity [GO:0004725]; pr…	cytoplasm [GO:0005737]			Acetylation, Phosphorylation	Around (Site: 300 to 300): PhosphoSitePlus: Acetylation: A6NDG6_K300, Around (Site: 295 to 295): PhosphoSitePlus: Phosphorylation: A6NDG6_S295, Around (Site: 299 to 299): PhosphoSitePlus: Phosphorylation: A6NDG6_S299
A6NDU8_C120	HC*NLLGDELLECLSWR	A6NDU8	RAB7A-interacting MON1-CCZ1 complex subunit 1	RIMOC1	1	0	0.100506	0.155329						no	mitophagy [GO:0000423]		cytosol [GO:0005829]; nucleoplasm [GO:0005654]
A6NDU8_C179	C*PIQLNEGVSFQDLDTAK	A6NDU8	RAB7A-interacting MON1-CCZ1 complex subunit 1	RIMOC1	1	0	0.134628	0.136057						no	mitophagy [GO:0000423]		cytosol [GO:0005829]; nucleoplasm [GO:0005654]
A6NDU8_C244	YCADQQPENHEVDTSVSGAGC*TTYKEPLDFR	A6NDU8	RAB7A-interacting MON1-CCZ1 complex subunit 1	RIMOC1	1	0	0.0186388	0.0159713						no	mitophagy [GO:0000423]		cytosol [GO:0005829]; nucleoplasm [GO:0005654]			Ubiquitination	Around (Site: 248 to 248): PhosphoSitePlus: Ubiquitination: A6NDU8_K248
A6NDU8_C268	YVSVC*EGPLKEQEWNTTNAK	A6NDU8	RAB7A-interacting MON1-CCZ1 complex subunit 1	RIMOC1	1	0	-0.183894	0.152181						no	mitophagy [GO:0000423]		cytosol [GO:0005829]; nucleoplasm [GO:0005654]			Phosphorylation, Ubiquitination	Around (Site: 266 to 266): PhosphoSitePlus: Phosphorylation: A6NDU8_S266, Around (Site: 263 to 263): PhosphoSitePlus: Ubiquitination: A6NDU8_K263, Around (Site: 273 to 273): PhosphoSitePlus: Ubiquitination: A6NDU8_K273
A6NED2_C42	AGVDIC*R	A6NED2	RCC1 domain-containing protein 1	RCCD1	1	0	-0.14517	0.116801						no	chromatin organization [GO:0006325]		chromosome [GO:0005694]; cytosol [GO:0005829]; plasma membrane [GO:0005886]
A6NFQ2_C576	VQIGC*HTDDLTK	A6NFQ2	TRPM8 channel-associated factor 2	TCAF2	1	0	-0.0057989	0.00578667						no	negative regulation of anion channel activity [GO:0010360]; positive regulation of cell migration [GO:0030335]; positive regulation of protein targeting to membrane [GO:0090314]	transmembrane transporter binding [GO:0044325]	cell junction [GO:0030054]; plasma membrane [GO:0005886]
A6NHR9_C1018	IEIPSC*KDVAPVEK	A6NHR9	Structural maintenance of chromosomes flexible hinge domain-containing protein 1	SMCHD1	1	0	-0.069543	0.11071					DISEASE: Facioscapulohumeral muscular dystrophy 2, digenic (FSHD2) [MIM:158901]: A degenerative muscle disease characterized by slowly progressive weakness of the muscles of the face, upper-arm, and shoulder girdle. The onset of symptoms usually occurs in the first or second decade of life. Affected individuals usually present with impairment of upper extremity elevation. This tends to be followe…	yes	chromosome organization [GO:0051276]; dosage compensation by inactivation of X chromosome [GO:0009048]; double-strand break repair [GO:0006302]; negative regulation of double-strand break repair via homologous recombination [GO:2000042]; nose development [GO:0043584]; positive regulation of DNA repair [GO:0045739]; positive regulation of double-strand break repair via nonhomologous end joining [G…	ATP binding [GO:0005524]; ATP hydrolysis activity [GO:0016887]; ATP-dependent H2AZ histone chaperone activity [GO:0140849]; ATP-dependent H3-H4 histone complex chaperone activity [GO:0140665]; chromatin extrusion motor activity [GO:0140584]; cohesin loader activity [GO:0061775]; DNA binding [GO:0003677]; DNA clamp loader activity [GO:0003689]; protein homodimerization activity [GO:0042803]	Barr body [GO:0001740]; site of double-strand break [GO:0035861]			Ubiquitination	Around (Site: 1019 to 1019): PhosphoSitePlus: Ubiquitination: A6NHR9_K1019	Part_of (Site: 138 to 2005): ID=VAR_078878;Note=In FSHD2. Missing;Ontology_term=ECO:0000269;evidence=ECO:0000269|PubMed:25256356;Dbxref=PMID:25256356, Part_of (Site: 195 to 2005): ID=VAR_078883;Note=In FSHD2. Missing;Ontology_term=ECO:0000269;evidence=ECO:0000269|PubMed:25256356;Dbxref=PMID:25256356, Part_of (Site: 344 to 2005): ID=VAR_078887;Note=In FSHD2. Missing;Ontology_term=ECO:0000269;evide…
A6NHR9_C1899	QC*LILGEQIDLLQQYR	A6NHR9	Structural maintenance of chromosomes flexible hinge domain-containing protein 1	SMCHD1	1	0	-0.14886	0.138453					DISEASE: Facioscapulohumeral muscular dystrophy 2, digenic (FSHD2) [MIM:158901]: A degenerative muscle disease characterized by slowly progressive weakness of the muscles of the face, upper-arm, and shoulder girdle. The onset of symptoms usually occurs in the first or second decade of life. Affected individuals usually present with impairment of upper extremity elevation. This tends to be followe…	yes	chromosome organization [GO:0051276]; dosage compensation by inactivation of X chromosome [GO:0009048]; double-strand break repair [GO:0006302]; negative regulation of double-strand break repair via homologous recombination [GO:2000042]; nose development [GO:0043584]; positive regulation of DNA repair [GO:0045739]; positive regulation of double-strand break repair via nonhomologous end joining [G…	ATP binding [GO:0005524]; ATP hydrolysis activity [GO:0016887]; ATP-dependent H2AZ histone chaperone activity [GO:0140849]; ATP-dependent H3-H4 histone complex chaperone activity [GO:0140665]; chromatin extrusion motor activity [GO:0140584]; cohesin loader activity [GO:0061775]; DNA binding [GO:0003677]; DNA clamp loader activity [GO:0003689]; protein homodimerization activity [GO:0042803]	Barr body [GO:0001740]; site of double-strand break [GO:0035861]					Part_of (Site: 138 to 2005): ID=VAR_078878;Note=In FSHD2. Missing;Ontology_term=ECO:0000269;evidence=ECO:0000269|PubMed:25256356;Dbxref=PMID:25256356, Part_of (Site: 195 to 2005): ID=VAR_078883;Note=In FSHD2. Missing;Ontology_term=ECO:0000269;evidence=ECO:0000269|PubMed:25256356;Dbxref=PMID:25256356, Part_of (Site: 344 to 2005): ID=VAR_078887;Note=In FSHD2. Missing;Ontology_term=ECO:0000269;evide…
A6NHR9_C1967	C*NDSLR	A6NHR9	Structural maintenance of chromosomes flexible hinge domain-containing protein 1	SMCHD1	1	0	0.0371531	0.0373471					DISEASE: Facioscapulohumeral muscular dystrophy 2, digenic (FSHD2) [MIM:158901]: A degenerative muscle disease characterized by slowly progressive weakness of the muscles of the face, upper-arm, and shoulder girdle. The onset of symptoms usually occurs in the first or second decade of life. Affected individuals usually present with impairment of upper extremity elevation. This tends to be followe…	yes	chromosome organization [GO:0051276]; dosage compensation by inactivation of X chromosome [GO:0009048]; double-strand break repair [GO:0006302]; negative regulation of double-strand break repair via homologous recombination [GO:2000042]; nose development [GO:0043584]; positive regulation of DNA repair [GO:0045739]; positive regulation of double-strand break repair via nonhomologous end joining [G…	ATP binding [GO:0005524]; ATP hydrolysis activity [GO:0016887]; ATP-dependent H2AZ histone chaperone activity [GO:0140849]; ATP-dependent H3-H4 histone complex chaperone activity [GO:0140665]; chromatin extrusion motor activity [GO:0140584]; cohesin loader activity [GO:0061775]; DNA binding [GO:0003677]; DNA clamp loader activity [GO:0003689]; protein homodimerization activity [GO:0042803]	Barr body [GO:0001740]; site of double-strand break [GO:0035861]			Phosphorylation	Around (Site: 1962 to 1962): PhosphoSitePlus: Phosphorylation: A6NHR9_T1962, Around (Site: 1970 to 1970): PhosphoSitePlus: Phosphorylation: A6NHR9_S1970	Part_of (Site: 138 to 2005): ID=VAR_078878;Note=In FSHD2. Missing;Ontology_term=ECO:0000269;evidence=ECO:0000269|PubMed:25256356;Dbxref=PMID:25256356, Part_of (Site: 195 to 2005): ID=VAR_078883;Note=In FSHD2. Missing;Ontology_term=ECO:0000269;evidence=ECO:0000269|PubMed:25256356;Dbxref=PMID:25256356, Part_of (Site: 344 to 2005): ID=VAR_078887;Note=In FSHD2. Missing;Ontology_term=ECO:0000269;evide…
A6NHR9_C444	ETYPDDPC*FPSK	A6NHR9	Structural maintenance of chromosomes flexible hinge domain-containing protein 1	SMCHD1	1	0	0.0860853	0.0595829					DISEASE: Facioscapulohumeral muscular dystrophy 2, digenic (FSHD2) [MIM:158901]: A degenerative muscle disease characterized by slowly progressive weakness of the muscles of the face, upper-arm, and shoulder girdle. The onset of symptoms usually occurs in the first or second decade of life. Affected individuals usually present with impairment of upper extremity elevation. This tends to be followe…	yes	chromosome organization [GO:0051276]; dosage compensation by inactivation of X chromosome [GO:0009048]; double-strand break repair [GO:0006302]; negative regulation of double-strand break repair via homologous recombination [GO:2000042]; nose development [GO:0043584]; positive regulation of DNA repair [GO:0045739]; positive regulation of double-strand break repair via nonhomologous end joining [G…	ATP binding [GO:0005524]; ATP hydrolysis activity [GO:0016887]; ATP-dependent H2AZ histone chaperone activity [GO:0140849]; ATP-dependent H3-H4 histone complex chaperone activity [GO:0140665]; chromatin extrusion motor activity [GO:0140584]; cohesin loader activity [GO:0061775]; DNA binding [GO:0003677]; DNA clamp loader activity [GO:0003689]; protein homodimerization activity [GO:0042803]	Barr body [GO:0001740]; site of double-strand break [GO:0035861]			Ubiquitination	Around (Site: 448 to 448): PhosphoSitePlus: Ubiquitination: A6NHR9_K448	Part_of (Site: 138 to 2005): ID=VAR_078878;Note=In FSHD2. Missing;Ontology_term=ECO:0000269;evidence=ECO:0000269|PubMed:25256356;Dbxref=PMID:25256356, Part_of (Site: 195 to 2005): ID=VAR_078883;Note=In FSHD2. Missing;Ontology_term=ECO:0000269;evidence=ECO:0000269|PubMed:25256356;Dbxref=PMID:25256356, Part_of (Site: 344 to 2005): ID=VAR_078887;Note=In FSHD2. Missing;Ontology_term=ECO:0000269;evide…
A6NHR9_C458	LKDEDDEDDC*FILEK	A6NHR9	Structural maintenance of chromosomes flexible hinge domain-containing protein 1	SMCHD1	1	0	0.711704	0.283215					DISEASE: Facioscapulohumeral muscular dystrophy 2, digenic (FSHD2) [MIM:158901]: A degenerative muscle disease characterized by slowly progressive weakness of the muscles of the face, upper-arm, and shoulder girdle. The onset of symptoms usually occurs in the first or second decade of life. Affected individuals usually present with impairment of upper extremity elevation. This tends to be followe…	yes	chromosome organization [GO:0051276]; dosage compensation by inactivation of X chromosome [GO:0009048]; double-strand break repair [GO:0006302]; negative regulation of double-strand break repair via homologous recombination [GO:2000042]; nose development [GO:0043584]; positive regulation of DNA repair [GO:0045739]; positive regulation of double-strand break repair via nonhomologous end joining [G…	ATP binding [GO:0005524]; ATP hydrolysis activity [GO:0016887]; ATP-dependent H2AZ histone chaperone activity [GO:0140849]; ATP-dependent H3-H4 histone complex chaperone activity [GO:0140665]; chromatin extrusion motor activity [GO:0140584]; cohesin loader activity [GO:0061775]; DNA binding [GO:0003677]; DNA clamp loader activity [GO:0003689]; protein homodimerization activity [GO:0042803]	Barr body [GO:0001740]; site of double-strand break [GO:0035861]			Ubiquitination	Around (Site: 463 to 463): PhosphoSitePlus: Ubiquitination: A6NHR9_K463	Part_of (Site: 138 to 2005): ID=VAR_078878;Note=In FSHD2. Missing;Ontology_term=ECO:0000269;evidence=ECO:0000269|PubMed:25256356;Dbxref=PMID:25256356, Part_of (Site: 195 to 2005): ID=VAR_078883;Note=In FSHD2. Missing;Ontology_term=ECO:0000269;evidence=ECO:0000269|PubMed:25256356;Dbxref=PMID:25256356, Part_of (Site: 344 to 2005): ID=VAR_078887;Note=In FSHD2. Missing;Ontology_term=ECO:0000269;evide…
A6NHR9_C505	GLAPIEC*YNR	A6NHR9	Structural maintenance of chromosomes flexible hinge domain-containing protein 1	SMCHD1	1	0	-0.259593	0.279994					DISEASE: Facioscapulohumeral muscular dystrophy 2, digenic (FSHD2) [MIM:158901]: A degenerative muscle disease characterized by slowly progressive weakness of the muscles of the face, upper-arm, and shoulder girdle. The onset of symptoms usually occurs in the first or second decade of life. Affected individuals usually present with impairment of upper extremity elevation. This tends to be followe…	yes	chromosome organization [GO:0051276]; dosage compensation by inactivation of X chromosome [GO:0009048]; double-strand break repair [GO:0006302]; negative regulation of double-strand break repair via homologous recombination [GO:2000042]; nose development [GO:0043584]; positive regulation of DNA repair [GO:0045739]; positive regulation of double-strand break repair via nonhomologous end joining [G…	ATP binding [GO:0005524]; ATP hydrolysis activity [GO:0016887]; ATP-dependent H2AZ histone chaperone activity [GO:0140849]; ATP-dependent H3-H4 histone complex chaperone activity [GO:0140665]; chromatin extrusion motor activity [GO:0140584]; cohesin loader activity [GO:0061775]; DNA binding [GO:0003677]; DNA clamp loader activity [GO:0003689]; protein homodimerization activity [GO:0042803]	Barr body [GO:0001740]; site of double-strand break [GO:0035861]					Part_of (Site: 138 to 2005): ID=VAR_078878;Note=In FSHD2. Missing;Ontology_term=ECO:0000269;evidence=ECO:0000269|PubMed:25256356;Dbxref=PMID:25256356, Part_of (Site: 195 to 2005): ID=VAR_078883;Note=In FSHD2. Missing;Ontology_term=ECO:0000269;evidence=ECO:0000269|PubMed:25256356;Dbxref=PMID:25256356, Part_of (Site: 344 to 2005): ID=VAR_078887;Note=In FSHD2. Missing;Ontology_term=ECO:0000269;evide…
A6NIZ1_C118	C*DLEDERVVGK	A6NIZ1	Ras-related protein Rap-1b-like protein	RAP1BL	1	0	-0.12084	0.104099			Contains ions that map to multiple proteins: P61224_C118, P62834_C118, P61224_C118, P61224_C118			no	cellular response to cAMP [GO:0071320]; negative regulation of synaptic vesicle exocytosis [GO:2000301]; Rap protein signal transduction [GO:0032486]	GDP binding [GO:0019003]; GTP binding [GO:0005525]; GTPase activity [GO:0003924]	cytosol [GO:0005829]; plasma membrane [GO:0005886]	Binding site	Part_of (Site: 116 to 119): Ontology_term=ECO:0000250;evidence=ECO:0000250|UniProtKB:P61224	Ubiquitination	Around (Site: 117 to 117): PhosphoSitePlus: Ubiquitination: A6NIZ1_K117
A6NJ78_C172	AGVQPGTFDGVLMDLGC*SSMQLDTPER	A6NJ78	12S rRNA N(4)-cytidine methyltransferase METTL15	METTL15	1	0	0.153527	0.148302			Contains ions that map to multiple proteins: P0C7V9_C172			no	rRNA base methylation [GO:0070475]	rRNA (cytosine-N4-)-methyltransferase activity [GO:0071424]	mitochondrial matrix [GO:0005759]; mitochondrion [GO:0005739]	Binding site	Around (Site: 169 to 169): Ontology_term=ECO:0000250;evidence=ECO:0000250|UniProtKB:Q9WZX6, Around (Site: 176 to 176): Ontology_term=ECO:0000250;evidence=ECO:0000250|UniProtKB:Q9WZX6
A6NKF1_C84	LEVVPGC*R	A6NKF1	SAC3 domain-containing protein 1	SAC3D1	1	0	-0.0265388	0.0361831						no	cell division [GO:0051301]; centrosome duplication [GO:0051298]; spindle assembly [GO:0051225]		centrosome [GO:0005813]; cytoplasm [GO:0005737]; nucleus [GO:0005634]; protein-containing complex [GO:0032991]; spindle [GO:0005819]
A7E2V4_C1441	EGATSC*SASGIR	A7E2V4	Zinc finger SWIM domain-containing protein 8	ZSWIM8	1	0	0.119688	0.0814717						no	positive regulation of miRNA catabolic process [GO:2000627]; proteasome-mediated ubiquitin-dependent protein catabolic process [GO:0043161]; protein quality control for misfolded or incompletely synthesized proteins [GO:0006515]; protein ubiquitination [GO:0016567]; target-directed miRNA degradation [GO:0140958]	ubiquitin-like ligase-substrate adaptor activity [GO:1990756]; zinc ion binding [GO:0008270]	Cul2-RING ubiquitin ligase complex [GO:0031462]; Cul3-RING ubiquitin ligase complex [GO:0031463]; cytosol [GO:0005829]
A8CG34_C438	IREEELC*HHSSSSTPLAADKESQGEK	A8CG34	Nuclear envelope pore membrane protein POM 121C	POM121C	1	0	-0.109517	0.105688						no	mRNA transport [GO:0051028]; protein import into nucleus [GO:0006606]; RNA export from nucleus [GO:0006405]	nuclear localization sequence binding [GO:0008139]; structural constituent of nuclear pore [GO:0017056]	endoplasmic reticulum membrane [GO:0005789]; nuclear envelope [GO:0005635]; nuclear membrane [GO:0031965]; nuclear pore [GO:0005643]; nucleoplasm [GO:0005654]			Phosphorylation	Around (Site: 441 to 441): PhosphoSitePlus: Phosphorylation: A8CG34_S441, Around (Site: 442 to 442): PhosphoSitePlus: Phosphorylation: A8CG34_S442, Around (Site: 443 to 443): PhosphoSitePlus: Phosphorylation: A8CG34_S443
A8K855_C524	AVHMEAC*SGQLEK	A8K855	EF-hand calcium-binding domain-containing protein 7	EFCAB7	1	0	-0.38653	0.568672						no	positive regulation of protein import into nucleus [GO:0042307]; positive regulation of protein localization to ciliary membrane [GO:1903569]; positive regulation of transcription by RNA polymerase II [GO:0045944]; protein localization to motile cilium [GO:0120229]; regulation of smoothened signaling pathway [GO:0008589]	calcium ion binding [GO:0005509]	ciliary membrane [GO:0060170]; cilium [GO:0005929]; cytoplasmic side of plasma membrane [GO:0009898]; plasma membrane protein complex [GO:0098797]
A8MPP1_C838	ALVENLC*MK	A8MPP1	Putative ATP-dependent DNA helicase DDX11-like protein 8	DDX11L8	1	0	-0.225372	0.254461			Contains ions that map to multiple proteins: Q92771_C856			no	DNA duplex unwinding [GO:0032508]; establishment of sister chromatid cohesion [GO:0034085]; nucleobase-containing compound metabolic process [GO:0006139]	ATP binding [GO:0005524]; DNA binding [GO:0003677]; DNA helicase activity [GO:0003678]; hydrolase activity, acting on acid anhydrides, in phosphorus-containing anhydrides [GO:0016818]; iron-sulfur cluster binding [GO:0051536]; isomerase activity [GO:0016853]; metal ion binding [GO:0046872]; RNA binding [GO:0003723]; RNA helicase activity [GO:0003724]	nucleolus [GO:0005730]; nucleus [GO:0005634]			Ubiquitination	Around (Site: 840 to 840): PhosphoSitePlus: Ubiquitination: A8MPP1_K840
B2RBV5_C89	LC*AEAER	B2RBV5	MORF4 family associated protein 1 like 2	MRFAP1L2	1	0	-0.147405	0.157443						no	regulation of cell cycle [GO:0051726]
B3KU38_C250	HNGNVVVAGRPSC*SR	B3KU38	IQCJ-SCHIP1 readthrough transcript protein	IQCJ-SCHIP1	1	0	-0.175712	0.217944			Contains ions that map to multiple proteins: P0DPB3_C174			no	negative regulation of cytoskeleton organization [GO:0051494]; positive regulation of hippo signaling [GO:0035332]		axon initial segment [GO:0043194]; cell junction [GO:0030054]; cytoplasm [GO:0005737]; plasma membrane [GO:0005886]
B3KU38_C358	LALGSFFDDGPGIYTSC*SK	B3KU38	IQCJ-SCHIP1 readthrough transcript protein	IQCJ-SCHIP1	1	0	0.203022	0.159023			Contains ions that map to multiple proteins: P0DPB3_C282			no	negative regulation of cytoskeleton organization [GO:0051494]; positive regulation of hippo signaling [GO:0035332]		axon initial segment [GO:0043194]; cell junction [GO:0030054]; cytoplasm [GO:0005737]; plasma membrane [GO:0005886]
B5ME19_C444	GC*ILTLVER	B5ME19	Eukaryotic translation initiation factor 3 subunit C-like protein	EIF3CL	1	0	-0.0680739	0.106347			Contains ions that map to multiple proteins: Q99613_C443			no	formation of cytoplasmic translation initiation complex [GO:0001732]; translational initiation [GO:0006413]	RNA binding [GO:0003723]; translation initiation factor activity [GO:0003743]; translation initiation factor binding [GO:0031369]	eukaryotic 43S preinitiation complex [GO:0016282]; eukaryotic 48S preinitiation complex [GO:0033290]; eukaryotic translation initiation factor 3 complex [GO:0005852]			Phosphorylation	Around (Site: 447 to 447): PhosphoSitePlus: Phosphorylation: B5ME19_T447
B5ME19_C753	TC*HSFIINEK	B5ME19	Eukaryotic translation initiation factor 3 subunit C-like protein	EIF3CL	1	0	-0.222331	0.257839			Contains ions that map to multiple proteins: Q99613_C752			no	formation of cytoplasmic translation initiation complex [GO:0001732]; translational initiation [GO:0006413]	RNA binding [GO:0003723]; translation initiation factor activity [GO:0003743]; translation initiation factor binding [GO:0031369]	eukaryotic 43S preinitiation complex [GO:0016282]; eukaryotic 48S preinitiation complex [GO:0033290]; eukaryotic translation initiation factor 3 complex [GO:0005852]			Phosphorylation, Ubiquitination	Around (Site: 755 to 755): PhosphoSitePlus: Phosphorylation: B5ME19_S755, Around (Site: 751 to 751): PhosphoSitePlus: Ubiquitination: B5ME19_K751
B5ME19_C79	C*LEEFELLGK	B5ME19	Eukaryotic translation initiation factor 3 subunit C-like protein	EIF3CL	1	0	-0.0331675	0.023159			Contains ions that map to multiple proteins: Q99613_C79			no	formation of cytoplasmic translation initiation complex [GO:0001732]; translational initiation [GO:0006413]	RNA binding [GO:0003723]; translation initiation factor activity [GO:0003743]; translation initiation factor binding [GO:0031369]	eukaryotic 43S preinitiation complex [GO:0016282]; eukaryotic 48S preinitiation complex [GO:0033290]; eukaryotic translation initiation factor 3 complex [GO:0005852]			Ubiquitination	Around (Site: 78 to 78): PhosphoSitePlus: Ubiquitination: B5ME19_K78
O00116_C214	IPDIVLWPTC*HDDVVK	O00116	Alkyldihydroxyacetonephosphate synthase, peroxisomal	AGPS	1	0	0.122844	0.113545					DISEASE: Rhizomelic chondrodysplasia punctata 3 (RCDP3) [MIM:600121]: A form of rhizomelic chondrodysplasia punctata, a disease characterized by severely disturbed endochondral bone formation, rhizomelic shortening of femur and humerus, vertebral disorders, dwarfism, cataract, cutaneous lesions, facial dysmorphism, and severe intellectual disability with spasticity. {ECO:0000269|PubMed:11152660, …	yes	ether lipid biosynthetic process [GO:0008611]; lipid biosynthetic process [GO:0008610]	alkylglycerone-phosphate synthase activity [GO:0008609]; FAD binding [GO:0071949]	cytosol [GO:0005829]; membrane [GO:0016020]; mitochondrion [GO:0005739]; peroxisomal matrix [GO:0005782]; peroxisomal membrane [GO:0005778]; peroxisome [GO:0005777]
O00116_C226	IVNLAC*K	O00116	Alkyldihydroxyacetonephosphate synthase, peroxisomal	AGPS	1	0	0.079722	0.084119					DISEASE: Rhizomelic chondrodysplasia punctata 3 (RCDP3) [MIM:600121]: A form of rhizomelic chondrodysplasia punctata, a disease characterized by severely disturbed endochondral bone formation, rhizomelic shortening of femur and humerus, vertebral disorders, dwarfism, cataract, cutaneous lesions, facial dysmorphism, and severe intellectual disability with spasticity. {ECO:0000269|PubMed:11152660, …	yes	ether lipid biosynthetic process [GO:0008611]; lipid biosynthetic process [GO:0008610]	alkylglycerone-phosphate synthase activity [GO:0008609]; FAD binding [GO:0071949]	cytosol [GO:0005829]; membrane [GO:0016020]; mitochondrion [GO:0005739]; peroxisomal matrix [GO:0005782]; peroxisomal membrane [GO:0005778]; peroxisome [GO:0005777]
O00116_C349	SC*QGPR	O00116	Alkyldihydroxyacetonephosphate synthase, peroxisomal	AGPS	1	0	-0.000136737	0.000306422					DISEASE: Rhizomelic chondrodysplasia punctata 3 (RCDP3) [MIM:600121]: A form of rhizomelic chondrodysplasia punctata, a disease characterized by severely disturbed endochondral bone formation, rhizomelic shortening of femur and humerus, vertebral disorders, dwarfism, cataract, cutaneous lesions, facial dysmorphism, and severe intellectual disability with spasticity. {ECO:0000269|PubMed:11152660, …	yes	ether lipid biosynthetic process [GO:0008611]; lipid biosynthetic process [GO:0008610]	alkylglycerone-phosphate synthase activity [GO:0008609]; FAD binding [GO:0071949]	cytosol [GO:0005829]; membrane [GO:0016020]; mitochondrion [GO:0005739]; peroxisomal matrix [GO:0005782]; peroxisomal membrane [GO:0005778]; peroxisome [GO:0005777]			Acetylation, Ubiquitination, Modified residue	Around (Site: 347 to 347): PhosphoSitePlus: Acetylation: O00116_K347, Around (Site: 347 to 347): PhosphoSitePlus: Ubiquitination: O00116_K347, Around (Site: 347 to 347): Note=N6-acetyllysine;Ontology_term=ECO:0007744;evidence=ECO:0007744|PubMed:19608861;Dbxref=PMID:19608861
O00116_C413	C*APASIR	O00116	Alkyldihydroxyacetonephosphate synthase, peroxisomal	AGPS	1	0	-0.072048	0.12214					DISEASE: Rhizomelic chondrodysplasia punctata 3 (RCDP3) [MIM:600121]: A form of rhizomelic chondrodysplasia punctata, a disease characterized by severely disturbed endochondral bone formation, rhizomelic shortening of femur and humerus, vertebral disorders, dwarfism, cataract, cutaneous lesions, facial dysmorphism, and severe intellectual disability with spasticity. {ECO:0000269|PubMed:11152660, …	yes	ether lipid biosynthetic process [GO:0008611]; lipid biosynthetic process [GO:0008610]	alkylglycerone-phosphate synthase activity [GO:0008609]; FAD binding [GO:0071949]	cytosol [GO:0005829]; membrane [GO:0016020]; mitochondrion [GO:0005739]; peroxisomal matrix [GO:0005782]; peroxisomal membrane [GO:0005778]; peroxisome [GO:0005777]
O00139_C199	AQDVDATNPNYEIMC*MIR	O00139	Kinesin-like protein KIF2A	KIF2A	1	0	-0.718283	0.305905					DISEASE: Cortical dysplasia, complex, with other brain malformations 3 (CDCBM3) [MIM:615411]: A disorder of aberrant neuronal migration and disturbed axonal guidance. Clinical features include early-onset epilepsy, and various malformations of cortical development such as agyria, posterior or frontal pachygyria, subcortical band heterotopia, and thin corpus callosum. {ECO:0000269|PubMed:23603762}…	yes	cell differentiation [GO:0030154]; cell division [GO:0051301]; microtubule cytoskeleton organization [GO:0000226]; microtubule depolymerization [GO:0007019]; microtubule-based movement [GO:0007018]; mitotic spindle assembly [GO:0090307]; mitotic spindle organization [GO:0007052]; nervous system development [GO:0007399]; regulation of cell migration [GO:0030334]	ATP binding [GO:0005524]; ATP hydrolysis activity [GO:0016887]; cytoskeletal motor activity [GO:0003774]; microtubule binding [GO:0008017]; microtubule motor activity [GO:0003777]	centriolar subdistal appendage [GO:0120103]; centriole [GO:0005814]; centrosome [GO:0005813]; cytoplasm [GO:0005737]; cytosol [GO:0005829]; kinesin complex [GO:0005871]; membrane [GO:0016020]; microtubule [GO:0005874]; nuclear body [GO:0016604]; nucleolus [GO:0005730]; nucleoplasm [GO:0005654]; spindle [GO:0005819]; spindle pole [GO:0000922]			Phosphorylation	Around (Site: 195 to 195): PhosphoSitePlus: Phosphorylation: O00139_Y195
O00139_C309	GMATC*FAYGQTGSGK	O00139	Kinesin-like protein KIF2A	KIF2A	1	0	-0.427884	0.457079			Contains ions that map to multiple proteins: Q8N4N8_C299		DISEASE: Cortical dysplasia, complex, with other brain malformations 3 (CDCBM3) [MIM:615411]: A disorder of aberrant neuronal migration and disturbed axonal guidance. Clinical features include early-onset epilepsy, and various malformations of cortical development such as agyria, posterior or frontal pachygyria, subcortical band heterotopia, and thin corpus callosum. {ECO:0000269|PubMed:23603762}…	yes	cell differentiation [GO:0030154]; cell division [GO:0051301]; microtubule cytoskeleton organization [GO:0000226]; microtubule depolymerization [GO:0007019]; microtubule-based movement [GO:0007018]; mitotic spindle assembly [GO:0090307]; mitotic spindle organization [GO:0007052]; nervous system development [GO:0007399]; regulation of cell migration [GO:0030334]	ATP binding [GO:0005524]; ATP hydrolysis activity [GO:0016887]; cytoskeletal motor activity [GO:0003774]; microtubule binding [GO:0008017]; microtubule motor activity [GO:0003777]	centriolar subdistal appendage [GO:0120103]; centriole [GO:0005814]; centrosome [GO:0005813]; cytoplasm [GO:0005737]; cytosol [GO:0005829]; kinesin complex [GO:0005871]; membrane [GO:0016020]; microtubule [GO:0005874]; nuclear body [GO:0016604]; nucleolus [GO:0005730]; nucleoplasm [GO:0005654]; spindle [GO:0005819]; spindle pole [GO:0000922]	Binding site	Around (Site: 313 to 320): .
O00139_C537	TCMIATISPGMASC*ENTLNTLR	O00139	Kinesin-like protein KIF2A	KIF2A	1	0	-0.158761	0.152872					DISEASE: Cortical dysplasia, complex, with other brain malformations 3 (CDCBM3) [MIM:615411]: A disorder of aberrant neuronal migration and disturbed axonal guidance. Clinical features include early-onset epilepsy, and various malformations of cortical development such as agyria, posterior or frontal pachygyria, subcortical band heterotopia, and thin corpus callosum. {ECO:0000269|PubMed:23603762}…	yes	cell differentiation [GO:0030154]; cell division [GO:0051301]; microtubule cytoskeleton organization [GO:0000226]; microtubule depolymerization [GO:0007019]; microtubule-based movement [GO:0007018]; mitotic spindle assembly [GO:0090307]; mitotic spindle organization [GO:0007052]; nervous system development [GO:0007399]; regulation of cell migration [GO:0030334]	ATP binding [GO:0005524]; ATP hydrolysis activity [GO:0016887]; cytoskeletal motor activity [GO:0003774]; microtubule binding [GO:0008017]; microtubule motor activity [GO:0003777]	centriolar subdistal appendage [GO:0120103]; centriole [GO:0005814]; centrosome [GO:0005813]; cytoplasm [GO:0005737]; cytosol [GO:0005829]; kinesin complex [GO:0005871]; membrane [GO:0016020]; microtubule [GO:0005874]; nuclear body [GO:0016604]; nucleolus [GO:0005730]; nucleoplasm [GO:0005654]; spindle [GO:0005819]; spindle pole [GO:0000922]
O00148_C164	NC*PHVVVGTPGR	O00148	ATP-dependent RNA helicase DDX39A	DDX39A	1	0	0.0528258	0.0522275						no	mRNA export from nucleus [GO:0006406]; mRNA splicing, via spliceosome [GO:0000398]; negative regulation of innate immune response [GO:0045824]; negative regulation of RNA export from nucleus [GO:0046832]; RNA export from nucleus [GO:0006405]	ATP binding [GO:0005524]; ATP hydrolysis activity [GO:0016887]; ATP-dependent H2AZ histone chaperone activity [GO:0140849]; ATP-dependent H3-H4 histone complex chaperone activity [GO:0140665]; chromatin extrusion motor activity [GO:0140584]; cohesin loader activity [GO:0061775]; DNA clamp loader activity [GO:0003689]; identical protein binding [GO:0042802]; mRNA binding [GO:0003729]; RNA binding …	cytoplasm [GO:0005737]; membrane [GO:0016020]; nuclear speck [GO:0016607]; nucleoplasm [GO:0005654]; nucleus [GO:0005634]			Acetylation, Ubiquitination	Around (Site: 161 to 161): PhosphoSitePlus: Acetylation: O00148_K161, Around (Site: 161 to 161): PhosphoSitePlus: Ubiquitination: O00148_K161, Around (Site: 162 to 162): PhosphoSitePlus: Ubiquitination: O00148_K162
O00148_C197	HFVLDEC*DK	O00148	ATP-dependent RNA helicase DDX39A	DDX39A	1	0	-0.0689483	0.113024						no	mRNA export from nucleus [GO:0006406]; mRNA splicing, via spliceosome [GO:0000398]; negative regulation of innate immune response [GO:0045824]; negative regulation of RNA export from nucleus [GO:0046832]; RNA export from nucleus [GO:0006405]	ATP binding [GO:0005524]; ATP hydrolysis activity [GO:0016887]; ATP-dependent H2AZ histone chaperone activity [GO:0140849]; ATP-dependent H3-H4 histone complex chaperone activity [GO:0140665]; chromatin extrusion motor activity [GO:0140584]; cohesin loader activity [GO:0061775]; DNA clamp loader activity [GO:0003689]; identical protein binding [GO:0042802]; mRNA binding [GO:0003729]; RNA binding …	cytoplasm [GO:0005737]; membrane [GO:0016020]; nuclear speck [GO:0016607]; nucleoplasm [GO:0005654]; nucleus [GO:0005634]			Ubiquitination	Around (Site: 199 to 199): PhosphoSitePlus: Ubiquitination: O00148_K199
O00148_C238	DIRPVC*R	O00148	ATP-dependent RNA helicase DDX39A	DDX39A	1	0	-0.0818832	0.13599						no	mRNA export from nucleus [GO:0006406]; mRNA splicing, via spliceosome [GO:0000398]; negative regulation of innate immune response [GO:0045824]; negative regulation of RNA export from nucleus [GO:0046832]; RNA export from nucleus [GO:0006405]	ATP binding [GO:0005524]; ATP hydrolysis activity [GO:0016887]; ATP-dependent H2AZ histone chaperone activity [GO:0140849]; ATP-dependent H3-H4 histone complex chaperone activity [GO:0140665]; chromatin extrusion motor activity [GO:0140584]; cohesin loader activity [GO:0061775]; DNA clamp loader activity [GO:0003689]; identical protein binding [GO:0042802]; mRNA binding [GO:0003729]; RNA binding …	cytoplasm [GO:0005737]; membrane [GO:0016020]; nuclear speck [GO:0016607]; nucleoplasm [GO:0005654]; nucleus [GO:0005634]			Sumoylation, Ubiquitination	Around (Site: 240 to 240): PhosphoSitePlus: Sumoylation: O00148_K240, Around (Site: 240 to 240): PhosphoSitePlus: Ubiquitination: O00148_K240
O00151_C263	C*GTGIVGVFVK	O00151	PDZ and LIM domain protein 1	PDLIM1	1	0	0.0445413	0.0467865						no	actin cytoskeleton organization [GO:0030036]; establishment or maintenance of actin cytoskeleton polarity [GO:0030950]; fibroblast migration [GO:0010761]; heart development [GO:0007507]; maintenance of cell polarity [GO:0030011]; muscle structure development [GO:0061061]; regulation of transcription by RNA polymerase II [GO:0006357]; response to hypoxia [GO:0001666]; response to oxidative stress …	actin binding [GO:0003779]; cadherin binding involved in cell-cell adhesion [GO:0098641]; metal ion binding [GO:0046872]; muscle alpha-actinin binding [GO:0051371]; transcription coactivator activity [GO:0003713]	adherens junction [GO:0005912]; cytoplasm [GO:0005737]; cytoskeleton [GO:0005856]; filamentous actin [GO:0031941]; focal adhesion [GO:0005925]; stress fiber [GO:0001725]; transcription regulator complex [GO:0005667]; Z disc [GO:0030018]	Binding site	Part_of (Site: 263 to 263): ., Around (Site: 260 to 260): .
O00151_C73	GC*TDNLTLTVAR	O00151	PDZ and LIM domain protein 1	PDLIM1	1	0	-0.0459079	0.0570514						no	actin cytoskeleton organization [GO:0030036]; establishment or maintenance of actin cytoskeleton polarity [GO:0030950]; fibroblast migration [GO:0010761]; heart development [GO:0007507]; maintenance of cell polarity [GO:0030011]; muscle structure development [GO:0061061]; regulation of transcription by RNA polymerase II [GO:0006357]; response to hypoxia [GO:0001666]; response to oxidative stress …	actin binding [GO:0003779]; cadherin binding involved in cell-cell adhesion [GO:0098641]; metal ion binding [GO:0046872]; muscle alpha-actinin binding [GO:0051371]; transcription coactivator activity [GO:0003713]	adherens junction [GO:0005912]; cytoplasm [GO:0005737]; cytoskeleton [GO:0005856]; filamentous actin [GO:0031941]; focal adhesion [GO:0005925]; stress fiber [GO:0001725]; transcription regulator complex [GO:0005667]; Z disc [GO:0030018]			Ubiquitination	Around (Site: 71 to 71): PhosphoSitePlus: Ubiquitination: O00151_K71
O00154_C100	C*VAALAR	O00154	Cytosolic acyl coenzyme A thioester hydrolase	ACOT7	1	0	-0.236354	0.260365			Contains ions that map to multiple proteins: Q6ZUV0_C22			no	acyl-CoA metabolic process [GO:0006637]; coenzyme A biosynthetic process [GO:0015937]; fatty acid catabolic process [GO:0009062]; long-chain fatty-acyl-CoA catabolic process [GO:0036116]; medium-chain fatty acid biosynthetic process [GO:0051792]; medium-chain fatty-acyl-CoA catabolic process [GO:0036114]; palmitic acid biosynthetic process [GO:1900535]	carboxylic ester hydrolase activity [GO:0052689]; fatty-acyl-CoA binding [GO:0000062]; long-chain fatty acyl-CoA binding [GO:0036042]; long-chain fatty acyl-CoA hydrolase activity [GO:0052816]; protein homodimerization activity [GO:0042803]	cytoplasm [GO:0005737]; cytosol [GO:0005829]; extracellular exosome [GO:0070062]; mitochondrion [GO:0005739]; nucleoplasm [GO:0005654]
O00154_C92	HC*NSQNGER	O00154	Cytosolic acyl coenzyme A thioester hydrolase	ACOT7	1	0	-0.114951	0.17643						no	acyl-CoA metabolic process [GO:0006637]; coenzyme A biosynthetic process [GO:0015937]; fatty acid catabolic process [GO:0009062]; long-chain fatty-acyl-CoA catabolic process [GO:0036116]; medium-chain fatty acid biosynthetic process [GO:0051792]; medium-chain fatty-acyl-CoA catabolic process [GO:0036114]; palmitic acid biosynthetic process [GO:1900535]	carboxylic ester hydrolase activity [GO:0052689]; fatty-acyl-CoA binding [GO:0000062]; long-chain fatty acyl-CoA binding [GO:0036042]; long-chain fatty acyl-CoA hydrolase activity [GO:0052816]; protein homodimerization activity [GO:0042803]	cytoplasm [GO:0005737]; cytosol [GO:0005829]; extracellular exosome [GO:0070062]; mitochondrion [GO:0005739]; nucleoplasm [GO:0005654]
O00159_C161	LLQFYAETC*PAPER	O00159	Unconventional myosin-Ic	MYO1C	1	0	0.155521	0.161769						no	actin filament organization [GO:0007015]; actin filament-based movement [GO:0030048]; cellular response to type II interferon [GO:0071346]; chromatin remodeling [GO:0006338]; endocytosis [GO:0006897]; positive regulation of cell migration [GO:0030335]; positive regulation of cellular response to insulin stimulus [GO:1900078]; positive regulation of protein targeting to membrane [GO:0090314]; posi…	actin filament binding [GO:0051015]; ATP binding [GO:0005524]; calmodulin binding [GO:0005516]; microfilament motor activity [GO:0000146]; signaling receptor binding [GO:0005102]; small GTPase binding [GO:0031267]	actin cytoskeleton [GO:0015629]; B-WICH complex [GO:0110016]; basal plasma membrane [GO:0009925]; brush border [GO:0005903]; cell cortex [GO:0005938]; cytoplasm [GO:0005737]; cytoplasmic vesicle membrane [GO:0030659]; cytosol [GO:0005829]; extracellular exosome [GO:0070062]; filamentous actin [GO:0031941]; lateral plasma membrane [GO:0016328]; membrane [GO:0016020]; membrane raft [GO:0045121]; mi…
O00159_C498	FKGIISILDEEC*LRPGEATDLTFLEK	O00159	Unconventional myosin-Ic	MYO1C	1	0	-0.0615286	0.0592143						no	actin filament organization [GO:0007015]; actin filament-based movement [GO:0030048]; cellular response to type II interferon [GO:0071346]; chromatin remodeling [GO:0006338]; endocytosis [GO:0006897]; positive regulation of cell migration [GO:0030335]; positive regulation of cellular response to insulin stimulus [GO:1900078]; positive regulation of protein targeting to membrane [GO:0090314]; posi…	actin filament binding [GO:0051015]; ATP binding [GO:0005524]; calmodulin binding [GO:0005516]; microfilament motor activity [GO:0000146]; signaling receptor binding [GO:0005102]; small GTPase binding [GO:0031267]	actin cytoskeleton [GO:0015629]; B-WICH complex [GO:0110016]; basal plasma membrane [GO:0009925]; brush border [GO:0005903]; cell cortex [GO:0005938]; cytoplasm [GO:0005737]; cytoplasmic vesicle membrane [GO:0030659]; cytosol [GO:0005829]; extracellular exosome [GO:0070062]; filamentous actin [GO:0031941]; lateral plasma membrane [GO:0016328]; membrane [GO:0016020]; membrane raft [GO:0045121]; mi…
O00159_C585	NPIMSQC*FDR	O00159	Unconventional myosin-Ic	MYO1C	1	0	-0.104729	0.140777						no	actin filament organization [GO:0007015]; actin filament-based movement [GO:0030048]; cellular response to type II interferon [GO:0071346]; chromatin remodeling [GO:0006338]; endocytosis [GO:0006897]; positive regulation of cell migration [GO:0030335]; positive regulation of cellular response to insulin stimulus [GO:1900078]; positive regulation of protein targeting to membrane [GO:0090314]; posi…	actin filament binding [GO:0051015]; ATP binding [GO:0005524]; calmodulin binding [GO:0005516]; microfilament motor activity [GO:0000146]; signaling receptor binding [GO:0005102]; small GTPase binding [GO:0031267]	actin cytoskeleton [GO:0015629]; B-WICH complex [GO:0110016]; basal plasma membrane [GO:0009925]; brush border [GO:0005903]; cell cortex [GO:0005938]; cytoplasm [GO:0005737]; cytoplasmic vesicle membrane [GO:0030659]; cytosol [GO:0005829]; extracellular exosome [GO:0070062]; filamentous actin [GO:0031941]; lateral plasma membrane [GO:0016328]; membrane [GO:0016020]; membrane raft [GO:0045121]; mi…			Phosphorylation	Around (Site: 589 to 589): PhosphoSitePlus: Phosphorylation: O00159_S589
O00159_C625	C*IKPNDAK	O00159	Unconventional myosin-Ic	MYO1C	1	0	-0.122846	0.143723						no	actin filament organization [GO:0007015]; actin filament-based movement [GO:0030048]; cellular response to type II interferon [GO:0071346]; chromatin remodeling [GO:0006338]; endocytosis [GO:0006897]; positive regulation of cell migration [GO:0030335]; positive regulation of cellular response to insulin stimulus [GO:1900078]; positive regulation of protein targeting to membrane [GO:0090314]; posi…	actin filament binding [GO:0051015]; ATP binding [GO:0005524]; calmodulin binding [GO:0005516]; microfilament motor activity [GO:0000146]; signaling receptor binding [GO:0005102]; small GTPase binding [GO:0031267]	actin cytoskeleton [GO:0015629]; B-WICH complex [GO:0110016]; basal plasma membrane [GO:0009925]; brush border [GO:0005903]; cell cortex [GO:0005938]; cytoplasm [GO:0005737]; cytoplasmic vesicle membrane [GO:0030659]; cytosol [GO:0005829]; extracellular exosome [GO:0070062]; filamentous actin [GO:0031941]; lateral plasma membrane [GO:0016328]; membrane [GO:0016020]; membrane raft [GO:0045121]; mi…			Phosphorylation	Around (Site: 622 to 622): PhosphoSitePlus: Phosphorylation: O00159_Y622
O00159_C802	C*PENAFFLDHVR	O00159	Unconventional myosin-Ic	MYO1C	1	0	0.128896	0.199914						no	actin filament organization [GO:0007015]; actin filament-based movement [GO:0030048]; cellular response to type II interferon [GO:0071346]; chromatin remodeling [GO:0006338]; endocytosis [GO:0006897]; positive regulation of cell migration [GO:0030335]; positive regulation of cellular response to insulin stimulus [GO:1900078]; positive regulation of protein targeting to membrane [GO:0090314]; posi…	actin filament binding [GO:0051015]; ATP binding [GO:0005524]; calmodulin binding [GO:0005516]; microfilament motor activity [GO:0000146]; signaling receptor binding [GO:0005102]; small GTPase binding [GO:0031267]	actin cytoskeleton [GO:0015629]; B-WICH complex [GO:0110016]; basal plasma membrane [GO:0009925]; brush border [GO:0005903]; cell cortex [GO:0005938]; cytoplasm [GO:0005737]; cytoplasmic vesicle membrane [GO:0030659]; cytosol [GO:0005829]; extracellular exosome [GO:0070062]; filamentous actin [GO:0031941]; lateral plasma membrane [GO:0016328]; membrane [GO:0016020]; membrane raft [GO:0045121]; mi…
O00161_C112	TTWGDGGENSPC*NVVSK	O00161	Synaptosomal-associated protein 23	SNAP23	1	0	-0.173761	0.296047						no	exocytosis [GO:0006887]; histamine secretion by mast cell [GO:0002553]; membrane fusion [GO:0061025]; post-Golgi vesicle-mediated transport [GO:0006892]; protein transport [GO:0015031]; synaptic vesicle fusion to presynaptic active zone membrane [GO:0031629]; synaptic vesicle priming [GO:0016082]; vesicle targeting [GO:0006903]	SNAP receptor activity [GO:0005484]; syntaxin binding [GO:0019905]; syntaxin-1 binding [GO:0017075]	adherens junction [GO:0005912]; azurophil granule [GO:0042582]; cytoplasm [GO:0005737]; extracellular exosome [GO:0070062]; focal adhesion [GO:0005925]; mitochondrion [GO:0005739]; neuron projection [GO:0043005]; nucleoplasm [GO:0005654]; phagocytic vesicle membrane [GO:0030670]; plasma membrane [GO:0005886]; presynapse [GO:0098793]; SNARE complex [GO:0031201]; specific granule [GO:0042581]; spec…			Lipidation, Phosphorylation, Ubiquitination, Modified residue	Part_of (Site: 112 to 112): Note=S-palmitoyl cysteine;Ontology_term=ECO:0000269;evidence=ECO:0000269|PubMed:21044946;Dbxref=PMID:21044946, Around (Site: 110 to 110): PhosphoSitePlus: Phosphorylation: O00161_S110, Around (Site: 117 to 117): PhosphoSitePlus: Ubiquitination: O00161_K117, Around (Site: 110 to 110): Note=Phosphoserine;Ontology_term=ECO:0007744,ECO:0007744,ECO:0007744,ECO:0007744,ECO:0…
O00170_C122	HCC*GVAQMR	O00170	AH receptor-interacting protein	AIP	1	0	-0.106332	0.101947					DISEASE: Pituitary adenoma 1, multiple types (PITA1) [MIM:102200]: A form of pituitary adenoma, a neoplasm of the pituitary gland and one of the most common neuroendocrine tumors. Pituitary adenomas are clinically classified as functional and non-functional tumors, and manifest with a variety of features, including local invasion of surrounding structures and excessive hormone secretion. Function…	yes	protein maturation by protein folding [GO:0022417]; protein targeting to mitochondrion [GO:0006626]; regulation of protein kinase A signaling [GO:0010738]; xenobiotic metabolic process [GO:0006805]	aryl hydrocarbon receptor binding [GO:0017162]; GAF domain binding [GO:0036004]; peptidyl-prolyl cis-trans isomerase activity [GO:0003755]; transcription coactivator activity [GO:0003713]; unfolded protein binding [GO:0051082]	aryl hydrocarbon receptor complex [GO:0034751]; cytoplasm [GO:0005737]; cytosol [GO:0005829]; membrane [GO:0016020]; nucleoplasm [GO:0005654]
O00170_C208	YYDAIAC*LK	O00170	AH receptor-interacting protein	AIP	1	0	-0.105302	0.135203					DISEASE: Pituitary adenoma 1, multiple types (PITA1) [MIM:102200]: A form of pituitary adenoma, a neoplasm of the pituitary gland and one of the most common neuroendocrine tumors. Pituitary adenomas are clinically classified as functional and non-functional tumors, and manifest with a variety of features, including local invasion of surrounding structures and excessive hormone secretion. Function…	yes	protein maturation by protein folding [GO:0022417]; protein targeting to mitochondrion [GO:0006626]; regulation of protein kinase A signaling [GO:0010738]; xenobiotic metabolic process [GO:0006805]	aryl hydrocarbon receptor binding [GO:0017162]; GAF domain binding [GO:0036004]; peptidyl-prolyl cis-trans isomerase activity [GO:0003755]; transcription coactivator activity [GO:0003713]; unfolded protein binding [GO:0051082]	aryl hydrocarbon receptor complex [GO:0034751]; cytoplasm [GO:0005737]; cytosol [GO:0005829]; membrane [GO:0016020]; nucleoplasm [GO:0005654]			Phosphorylation, Ubiquitination	Around (Site: 203 to 203): PhosphoSitePlus: Phosphorylation: O00170_Y203, Around (Site: 210 to 210): PhosphoSitePlus: Ubiquitination: O00170_K210
O00170_C254	LVVEEYYEVLDHC*SSILNK	O00170	AH receptor-interacting protein	AIP	1	0	0.0339193	0.0488007					DISEASE: Pituitary adenoma 1, multiple types (PITA1) [MIM:102200]: A form of pituitary adenoma, a neoplasm of the pituitary gland and one of the most common neuroendocrine tumors. Pituitary adenomas are clinically classified as functional and non-functional tumors, and manifest with a variety of features, including local invasion of surrounding structures and excessive hormone secretion. Function…	yes	protein maturation by protein folding [GO:0022417]; protein targeting to mitochondrion [GO:0006626]; regulation of protein kinase A signaling [GO:0010738]; xenobiotic metabolic process [GO:0006805]	aryl hydrocarbon receptor binding [GO:0017162]; GAF domain binding [GO:0036004]; peptidyl-prolyl cis-trans isomerase activity [GO:0003755]; transcription coactivator activity [GO:0003713]; unfolded protein binding [GO:0051082]	aryl hydrocarbon receptor complex [GO:0034751]; cytoplasm [GO:0005737]; cytosol [GO:0005829]; membrane [GO:0016020]; nucleoplasm [GO:0005654]
O00170_C78	LPVWETIVC*TMR	O00170	AH receptor-interacting protein	AIP	1	0	-0.0254601	0.0296134					DISEASE: Pituitary adenoma 1, multiple types (PITA1) [MIM:102200]: A form of pituitary adenoma, a neoplasm of the pituitary gland and one of the most common neuroendocrine tumors. Pituitary adenomas are clinically classified as functional and non-functional tumors, and manifest with a variety of features, including local invasion of surrounding structures and excessive hormone secretion. Function…	yes	protein maturation by protein folding [GO:0022417]; protein targeting to mitochondrion [GO:0006626]; regulation of protein kinase A signaling [GO:0010738]; xenobiotic metabolic process [GO:0006805]	aryl hydrocarbon receptor binding [GO:0017162]; GAF domain binding [GO:0036004]; peptidyl-prolyl cis-trans isomerase activity [GO:0003755]; transcription coactivator activity [GO:0003713]; unfolded protein binding [GO:0051082]	aryl hydrocarbon receptor complex [GO:0034751]; cytoplasm [GO:0005737]; cytosol [GO:0005829]; membrane [GO:0016020]; nucleoplasm [GO:0005654]			Phosphorylation	Around (Site: 79 to 79): PhosphoSitePlus: Phosphorylation: O00170_T79
O00170_C90	EGEIAQFLC*DIK	O00170	AH receptor-interacting protein	AIP	1	0	-0.252233	0.39602					DISEASE: Pituitary adenoma 1, multiple types (PITA1) [MIM:102200]: A form of pituitary adenoma, a neoplasm of the pituitary gland and one of the most common neuroendocrine tumors. Pituitary adenomas are clinically classified as functional and non-functional tumors, and manifest with a variety of features, including local invasion of surrounding structures and excessive hormone secretion. Function…	yes	protein maturation by protein folding [GO:0022417]; protein targeting to mitochondrion [GO:0006626]; regulation of protein kinase A signaling [GO:0010738]; xenobiotic metabolic process [GO:0006805]	aryl hydrocarbon receptor binding [GO:0017162]; GAF domain binding [GO:0036004]; peptidyl-prolyl cis-trans isomerase activity [GO:0003755]; transcription coactivator activity [GO:0003713]; unfolded protein binding [GO:0051082]	aryl hydrocarbon receptor complex [GO:0034751]; cytoplasm [GO:0005737]; cytosol [GO:0005829]; membrane [GO:0016020]; nucleoplasm [GO:0005654]
O00178_C46	LHGGFDSDC*SEDGEALNGEPELDLTSK	O00178	GTP-binding protein 1	GTPBP1	1	0	-0.0796155	0.0630533					DISEASE: Neurodevelopmental disorder with characteristic facial and ectodermal features and tetraparesis 1 (NEDFET1) [MIM:620888]: An autosomal recessive disorder characterized by microcephaly, profound neurodevelopmental impairment, distinctive craniofacial features, ectodermal defects, and tetraparesis. {ECO:0000269|PubMed:38118446}. Note=The disease may be caused by variants affecting the gene…	yes	cytoplasmic translation [GO:0002181]; GTP metabolic process [GO:0046039]; immune response [GO:0006955]; positive regulation of mRNA catabolic process [GO:0061014]; signal transduction [GO:0007165]; translational elongation [GO:0006414]	alpha-aminoacyl-tRNA binding [GO:1904678]; GTP binding [GO:0005525]; GTPase activity [GO:0003924]; RNA binding [GO:0003723]; translation elongation factor activity [GO:0003746]; tRNA binding [GO:0000049]	cytoplasmic exosome (RNase complex) [GO:0000177]; cytosol [GO:0005829]; membrane [GO:0016020]			Phosphorylation, Modified residue	Around (Site: 44 to 44): PhosphoSitePlus: Phosphorylation: O00178_S44, Around (Site: 47 to 47): PhosphoSitePlus: Phosphorylation: O00178_S47, Around (Site: 44 to 44): Note=Phosphoserine;Ontology_term=ECO:0007744,ECO:0007744,ECO:0007744;evidence=ECO:0007744|PubMed:18669648,ECO:0007744|PubMed:19690332,ECO:0007744|PubMed:23186163;Dbxref=PMID:18669648,PMID:19690332,PMID:23186163, Around (Site: 47 to …
O00186_C402	NHDNC*DKIR	O00186	Syntaxin-binding protein 3	STXBP3	1	0	-0.374728	0.198821						no	brain development [GO:0007420]; cellular response to type II interferon [GO:0071346]; insulin secretion [GO:0030073]; intracellular glucose homeostasis [GO:0001678]; intracellular protein transport [GO:0006886]; negative regulation of calcium ion-dependent exocytosis [GO:0045955]; negative regulation of D-glucose import [GO:0046325]; neutrophil degranulation [GO:0043312]; platelet aggregation [GO…	protein-containing complex binding [GO:0044877]; syntaxin binding [GO:0019905]; syntaxin-1 binding [GO:0017075]	apical plasma membrane [GO:0016324]; basolateral plasma membrane [GO:0016323]; cytosol [GO:0005829]; extracellular exosome [GO:0070062]; phagocytic vesicle [GO:0045335]; plasma membrane [GO:0005886]; platelet alpha granule [GO:0031091]; presynapse [GO:0098793]; secretory granule [GO:0030141]; specific granule [GO:0042581]; tertiary granule [GO:0070820]			Ubiquitination	Around (Site: 397 to 397): PhosphoSitePlus: Ubiquitination: O00186_K397
O00186_C90	SVDC*FLHDFASK	O00186	Syntaxin-binding protein 3	STXBP3	1	0	0.0159246	0.00692769						no	brain development [GO:0007420]; cellular response to type II interferon [GO:0071346]; insulin secretion [GO:0030073]; intracellular glucose homeostasis [GO:0001678]; intracellular protein transport [GO:0006886]; negative regulation of calcium ion-dependent exocytosis [GO:0045955]; negative regulation of D-glucose import [GO:0046325]; neutrophil degranulation [GO:0043312]; platelet aggregation [GO…	protein-containing complex binding [GO:0044877]; syntaxin binding [GO:0019905]; syntaxin-1 binding [GO:0017075]	apical plasma membrane [GO:0016324]; basolateral plasma membrane [GO:0016323]; cytosol [GO:0005829]; extracellular exosome [GO:0070062]; phagocytic vesicle [GO:0045335]; plasma membrane [GO:0005886]; platelet alpha granule [GO:0031091]; presynapse [GO:0098793]; secretory granule [GO:0030141]; specific granule [GO:0042581]; tertiary granule [GO:0070820]
O00203_C507	ASILWLIGENC*ER	O00203	AP-3 complex subunit beta-1	AP3B1	1	0	-0.158971	0.260365					DISEASE: Hermansky-Pudlak syndrome 2 (HPS2) [MIM:608233]: A form of Hermansky-Pudlak syndrome, a genetically heterogeneous autosomal recessive disorder characterized by oculocutaneous albinism, bleeding due to platelet storage pool deficiency, and lysosomal storage defects. This syndrome results from defects of diverse cytoplasmic organelles including melanosomes, platelet dense granules and lyso…	yes	anterograde axonal transport [GO:0008089]; anterograde synaptic vesicle transport [GO:0048490]; antigen processing and presentation, exogenous lipid antigen via MHC class Ib [GO:0048007]; blood coagulation [GO:0007596]; cell morphogenesis [GO:0000902]; clathrin-coated vesicle cargo loading, AP-3-mediated [GO:0035654]; establishment of protein localization to mitochondrial membrane involved in mit…	GTP-dependent protein binding [GO:0030742]; protein phosphatase binding [GO:0019903]	AP-3 adaptor complex [GO:0030123]; axon cytoplasm [GO:1904115]; clathrin adaptor complex [GO:0030131]; clathrin-coated vesicle membrane [GO:0030665]; early endosome [GO:0005769]; Golgi apparatus [GO:0005794]; lysosomal membrane [GO:0005765]; membrane [GO:0016020]; microvesicle [GO:1990742]; mitochondrion [GO:0005739]			Ubiquitination	Around (Site: 512 to 512): PhosphoSitePlus: Ubiquitination: O00203_K512
O00220_C145	SEHPGAC*NR	O00220	Tumor necrosis factor receptor superfamily member 10A	TNFRSF10A	1	0	0.0519704	0.0358824						no	activation of NF-kappaB-inducing kinase activity [GO:0007250]; apoptotic process [GO:0006915]; cellular response to mechanical stimulus [GO:0071260]; extrinsic apoptotic signaling pathway [GO:0097191]; extrinsic apoptotic signaling pathway via death domain receptors [GO:0008625]; positive regulation of apoptotic process [GO:0043065]; signal transduction [GO:0007165]; TRAIL-activated apoptotic sig…	death receptor activity [GO:0005035]; identical protein binding [GO:0042802]; protease binding [GO:0002020]; signaling receptor activity [GO:0038023]; TRAIL binding [GO:0045569]	cell surface [GO:0009986]; cytosol [GO:0005829]; Golgi apparatus [GO:0005794]; membrane raft [GO:0045121]; plasma membrane [GO:0005886]; plasma membrane raft [GO:0044853]	Disulfide bond	Part_of (Disulfide between 132 to 145): Ontology_term=ECO:0000255,ECO:0000269,ECO:0007744;evidence=ECO:0000255|PROSITE-ProRule:PRU00206,ECO:0000269|PubMed:26457518,ECO:0007744|PDB:5CIR;Dbxref=PMID:26457518, Around (Disulfide between 148 to 164): Ontology_term=ECO:0000255,ECO:0000269,ECO:0007744;evidence=ECO:0000255|PROSITE-ProRule:PRU00206,ECO:0000269|PubMed:26457518,ECO:0007744|PDB:5CIR;Dbxref=P…			Around (Site: 141 to 141): ID=VAR_016150;Note=H->R;Ontology_term=ECO:0000269,ECO:0000269;evidence=ECO:0000269|PubMed:14702039,ECO:0000269|PubMed:9082980;Dbxref=dbSNP:rs17620,PMID:14702039,PMID:9082980
O00231_C289	C*VAQASK	O00231	26S proteasome non-ATPase regulatory subunit 11	PSMD11	1	0	-0.0612117	0.0879584						no	proteasome assembly [GO:0043248]; proteasome-mediated ubiquitin-dependent protein catabolic process [GO:0043161]; stem cell differentiation [GO:0048863]; ubiquitin-dependent protein catabolic process [GO:0006511]	structural molecule activity [GO:0005198]	cytosol [GO:0005829]; extracellular region [GO:0005576]; ficolin-1-rich granule lumen [GO:1904813]; membrane [GO:0016020]; nucleoplasm [GO:0005654]; nucleus [GO:0005634]; proteasome accessory complex [GO:0022624]; proteasome complex [GO:0000502]; proteasome regulatory particle, lid subcomplex [GO:0008541]; secretory granule lumen [GO:0034774]			Phosphorylation, Ubiquitination	Around (Site: 284 to 284): PhosphoSitePlus: Phosphorylation: O00231_T284, Around (Site: 288 to 288): PhosphoSitePlus: Ubiquitination: O00231_K288
O00232_C255	AIYDTPC*IQAESEK	O00232	26S proteasome non-ATPase regulatory subunit 12	PSMD12	1	0	-0.103468	0.123778					DISEASE: Stankiewicz-Isidor syndrome (STISS) [MIM:617516]: A neurodevelopmental disorder characterized by delayed psychomotor development, intellectual disability, behavioral disorders, mild dysmorphism, ophthalmologic anomalies, feeding difficulties, deafness, and variable congenital malformations of the cardiac and/or urogenital systems. {ECO:0000269|PubMed:28132691}. Note=The disease is caused…	yes	proteasome-mediated ubiquitin-dependent protein catabolic process [GO:0043161]		cytoplasm [GO:0005737]; cytosol [GO:0005829]; extracellular exosome [GO:0070062]; extracellular region [GO:0005576]; ficolin-1-rich granule lumen [GO:1904813]; membrane [GO:0016020]; nucleoplasm [GO:0005654]; proteasome accessory complex [GO:0022624]; proteasome complex [GO:0000502]; proteasome regulatory particle [GO:0005838]; proteasome regulatory particle, lid subcomplex [GO:0008541]; secretor…
O00232_C31	LPEC*AK	O00232	26S proteasome non-ATPase regulatory subunit 12	PSMD12	1	0	-0.118569	0.206952					DISEASE: Stankiewicz-Isidor syndrome (STISS) [MIM:617516]: A neurodevelopmental disorder characterized by delayed psychomotor development, intellectual disability, behavioral disorders, mild dysmorphism, ophthalmologic anomalies, feeding difficulties, deafness, and variable congenital malformations of the cardiac and/or urogenital systems. {ECO:0000269|PubMed:28132691}. Note=The disease is caused…	yes	proteasome-mediated ubiquitin-dependent protein catabolic process [GO:0043161]		cytoplasm [GO:0005737]; cytosol [GO:0005829]; extracellular exosome [GO:0070062]; extracellular region [GO:0005576]; ficolin-1-rich granule lumen [GO:1904813]; membrane [GO:0016020]; nucleoplasm [GO:0005654]; proteasome accessory complex [GO:0022624]; proteasome complex [GO:0000502]; proteasome regulatory particle [GO:0005838]; proteasome regulatory particle, lid subcomplex [GO:0008541]; secretor…			Ubiquitination	Around (Site: 33 to 33): PhosphoSitePlus: Ubiquitination: O00232_K33, Around (Site: 36 to 36): PhosphoSitePlus: Ubiquitination: O00232_K36
O00233_C59	GIGMNEPLVDC*EGYPR	O00233	26S proteasome non-ATPase regulatory subunit 9	PSMD9	1	0	-0.39817	0.220472						no	negative regulation of insulin secretion [GO:0046676]; positive regulation of DNA-templated transcription [GO:0045893]; positive regulation of insulin secretion [GO:0032024]; proteasome regulatory particle assembly [GO:0070682]; ubiquitin-dependent protein catabolic process [GO:0006511]	bHLH transcription factor binding [GO:0043425]; transcription coactivator activity [GO:0003713]	cytoplasm [GO:0005737]; cytosol [GO:0005829]; nucleoplasm [GO:0005654]; nucleus [GO:0005634]; proteasome regulatory particle [GO:0005838]			Phosphorylation	Around (Site: 62 to 62): PhosphoSitePlus: Phosphorylation: O00233_Y62
O00244_C12	PKHEFSVDMTC*GGCAEAVSR	O00244	Copper transport protein ATOX1	ATOX1	1	0	0.0300423	0.0304193				"DB03127; Benzamidine.";"DB00515; Cisplatin.";"DB09130; Copper.";"DB02772; Sucrose.";		no	copper ion transport [GO:0006825]; intracellular copper ion homeostasis [GO:0006878]; response to oxidative stress [GO:0006979]	copper chaperone activity [GO:0016531]; copper ion binding [GO:0005507]; copper-dependent protein binding [GO:0032767]; cuprous ion binding [GO:1903136]; metallochaperone activity [GO:0016530]	cytosol [GO:0005829]	Binding site	Part_of (Site: 12 to 12): Ontology_term=ECO:0000255,ECO:0000269,ECO:0007744;evidence=ECO:0000255|PROSITE-ProRule:PRU00280,ECO:0000269|PubMed:31283225,ECO:0007744|PDB:5T7L;Dbxref=PMID:31283225, Around (Site: 15 to 15): Ontology_term=ECO:0000255,ECO:0000269,ECO:0007744;evidence=ECO:0000255|PROSITE-ProRule:PRU00280,ECO:0000269|PubMed:31283225,ECO:0007744|PDB:5T7L;Dbxref=PMID:31283225	Phosphorylation	Around (Site: 7 to 7): PhosphoSitePlus: Phosphorylation: O00244_S7		Around (Site: 15 to 15): Note=Impairs Cu(+)-bridged heterodimer formation with ATP7A. C->A;Ontology_term=ECO:0000269;evidence=ECO:0000269|PubMed:31283225;Dbxref=PMID:31283225
O00244_C41	VC*IESEHSMDTLLATLK	O00244	Copper transport protein ATOX1	ATOX1	1	0	0.33307	0.337201				"DB03127; Benzamidine.";"DB00515; Cisplatin.";"DB09130; Copper.";"DB02772; Sucrose.";		no	copper ion transport [GO:0006825]; intracellular copper ion homeostasis [GO:0006878]; response to oxidative stress [GO:0006979]	copper chaperone activity [GO:0016531]; copper ion binding [GO:0005507]; copper-dependent protein binding [GO:0032767]; cuprous ion binding [GO:1903136]; metallochaperone activity [GO:0016530]	cytosol [GO:0005829]			Phosphorylation, Ubiquitination	Around (Site: 44 to 44): PhosphoSitePlus: Phosphorylation: O00244_S44, Around (Site: 38 to 38): PhosphoSitePlus: Ubiquitination: O00244_K38
O00267_C429	EHNFQPGDNVEVC*EGELINLQGK	O00267	Transcription elongation factor SPT5	SUPT5H	1	0	-0.2366	0.167414						no	negative regulation of DNA-templated transcription, elongation [GO:0032785]; negative regulation of transcription by RNA polymerase II [GO:0000122]; positive regulation of DNA-templated transcription, elongation [GO:0032786]; positive regulation of macroautophagy [GO:0016239]; positive regulation of transcription by RNA polymerase II [GO:0045944]; regulation of transcription elongation by RNA pol…	chromatin binding [GO:0003682]; enzyme binding [GO:0019899]; mRNA binding [GO:0003729]; protein heterodimerization activity [GO:0046982]; RNA binding [GO:0003723]	DSIF complex [GO:0032044]; nucleoplasm [GO:0005654]; nucleus [GO:0005634]
O00267_C626	SFAFLHC*K	O00267	Transcription elongation factor SPT5	SUPT5H	1	0	-0.0359236	0.036896						no	negative regulation of DNA-templated transcription, elongation [GO:0032785]; negative regulation of transcription by RNA polymerase II [GO:0000122]; positive regulation of DNA-templated transcription, elongation [GO:0032786]; positive regulation of macroautophagy [GO:0016239]; positive regulation of transcription by RNA polymerase II [GO:0045944]; regulation of transcription elongation by RNA pol…	chromatin binding [GO:0003682]; enzyme binding [GO:0019899]; mRNA binding [GO:0003729]; protein heterodimerization activity [GO:0046982]; RNA binding [GO:0003723]	DSIF complex [GO:0032044]; nucleoplasm [GO:0005654]; nucleus [GO:0005634]
O00267_C740	VELHSTC*QTISVDR	O00267	Transcription elongation factor SPT5	SUPT5H	1	0	0.13549	0.174313						no	negative regulation of DNA-templated transcription, elongation [GO:0032785]; negative regulation of transcription by RNA polymerase II [GO:0000122]; positive regulation of DNA-templated transcription, elongation [GO:0032786]; positive regulation of macroautophagy [GO:0016239]; positive regulation of transcription by RNA polymerase II [GO:0045944]; regulation of transcription elongation by RNA pol…	chromatin binding [GO:0003682]; enzyme binding [GO:0019899]; mRNA binding [GO:0003729]; protein heterodimerization activity [GO:0046982]; RNA binding [GO:0003723]	DSIF complex [GO:0032044]; nucleoplasm [GO:0005654]; nucleus [GO:0005634]			Phosphorylation	Around (Site: 744 to 744): PhosphoSitePlus: Phosphorylation: O00267_S744
O00268_C1066	DLIFC*LENER	O00268	Transcription initiation factor TFIID subunit 4	TAF4	1	0	-0.209888	0.2405					DISEASE: Intellectual developmental disorder, autosomal dominant 73 (MRD73) [MIM:620450]: An autosomal dominant disorder characterized by intellectual disability ranging from mild to severe, developmental delay, speech delay, behavioral abnormalities, and non-specific dysmorphic facial features. {ECO:0000269|PubMed:33875846, ECO:0000269|PubMed:35904126}. Note=The disease is caused by variants aff…	yes	DNA-templated transcription initiation [GO:0006352]; mRNA transcription by RNA polymerase II [GO:0042789]; ovarian follicle development [GO:0001541]; positive regulation of DNA-templated transcription [GO:0045893]; positive regulation of transcription initiation by RNA polymerase II [GO:0060261]; regulation of DNA repair [GO:0006282]; regulation of transcription by RNA polymerase II [GO:0006357];…	aryl hydrocarbon receptor binding [GO:0017162]; DNA binding [GO:0003677]; protein heterodimerization activity [GO:0046982]	chromatin [GO:0000785]; cytosol [GO:0005829]; male germ cell nucleus [GO:0001673]; MLL1 complex [GO:0071339]; nucleoplasm [GO:0005654]; nucleus [GO:0005634]; protein-containing complex [GO:0032991]; transcription factor TFIID complex [GO:0005669]; transcription factor TFTC complex [GO:0033276]					Part_of (Site: 450 to 1085): ID=VAR_088796;Note=In MRD73%3B likely pathogenic. Missing;Ontology_term=ECO:0000269;evidence=ECO:0000269|PubMed:35904126;Dbxref=PMID:35904126, Part_of (Site: 677 to 1085): ID=VAR_088797;Note=In MRD73%3B likely pathogenic. Missing;Ontology_term=ECO:0000269;evidence=ECO:0000269|PubMed:35904126;Dbxref=PMID:35904126, Part_of (Site: 729 to 1085): ID=VAR_088798;Note=In MRD7…
O00268_C867	SC*KDETFLLQAPLQR	O00268	Transcription initiation factor TFIID subunit 4	TAF4	1	0	-0.0193561	0.0170803					DISEASE: Intellectual developmental disorder, autosomal dominant 73 (MRD73) [MIM:620450]: An autosomal dominant disorder characterized by intellectual disability ranging from mild to severe, developmental delay, speech delay, behavioral abnormalities, and non-specific dysmorphic facial features. {ECO:0000269|PubMed:33875846, ECO:0000269|PubMed:35904126}. Note=The disease is caused by variants aff…	yes	DNA-templated transcription initiation [GO:0006352]; mRNA transcription by RNA polymerase II [GO:0042789]; ovarian follicle development [GO:0001541]; positive regulation of DNA-templated transcription [GO:0045893]; positive regulation of transcription initiation by RNA polymerase II [GO:0060261]; regulation of DNA repair [GO:0006282]; regulation of transcription by RNA polymerase II [GO:0006357];…	aryl hydrocarbon receptor binding [GO:0017162]; DNA binding [GO:0003677]; protein heterodimerization activity [GO:0046982]	chromatin [GO:0000785]; cytosol [GO:0005829]; male germ cell nucleus [GO:0001673]; MLL1 complex [GO:0071339]; nucleoplasm [GO:0005654]; nucleus [GO:0005634]; protein-containing complex [GO:0032991]; transcription factor TFIID complex [GO:0005669]; transcription factor TFTC complex [GO:0033276]					Part_of (Site: 450 to 1085): ID=VAR_088796;Note=In MRD73%3B likely pathogenic. Missing;Ontology_term=ECO:0000269;evidence=ECO:0000269|PubMed:35904126;Dbxref=PMID:35904126, Part_of (Site: 677 to 1085): ID=VAR_088797;Note=In MRD73%3B likely pathogenic. Missing;Ontology_term=ECO:0000269;evidence=ECO:0000269|PubMed:35904126;Dbxref=PMID:35904126, Part_of (Site: 729 to 1085): ID=VAR_088798;Note=In MRD7…
O00273_C21	TLKPC*LLR	O00273	DNA fragmentation factor subunit alpha	DFFA	1	0	-0.0725228	0.0641888						no	apoptotic DNA fragmentation [GO:0006309]; chaperone-mediated protein folding [GO:0061077]; negative regulation of apoptotic DNA fragmentation [GO:1902511]; negative regulation of deoxyribonuclease activity [GO:0032076]; negative regulation of execution phase of apoptosis [GO:1900118]; positive regulation of apoptotic process [GO:0043065]; thymocyte apoptotic process [GO:0070242]	deoxyribonuclease inhibitor activity [GO:0060703]; protein domain specific binding [GO:0019904]; protein folding chaperone [GO:0044183]	chromatin [GO:0000785]; cytosol [GO:0005829]; nucleoplasm [GO:0005654]; nucleus [GO:0005634]; plasma membrane [GO:0005886]; protein-containing complex [GO:0032991]
O00273_C38	EQHGVAASC*LEDLR	O00273	DNA fragmentation factor subunit alpha	DFFA	1	0	-0.0739604	0.0829761						no	apoptotic DNA fragmentation [GO:0006309]; chaperone-mediated protein folding [GO:0061077]; negative regulation of apoptotic DNA fragmentation [GO:1902511]; negative regulation of deoxyribonuclease activity [GO:0032076]; negative regulation of execution phase of apoptosis [GO:1900118]; positive regulation of apoptotic process [GO:0043065]; thymocyte apoptotic process [GO:0070242]	deoxyribonuclease inhibitor activity [GO:0060703]; protein domain specific binding [GO:0019904]; protein folding chaperone [GO:0044183]	chromatin [GO:0000785]; cytosol [GO:0005829]; nucleoplasm [GO:0005654]; nucleus [GO:0005634]; plasma membrane [GO:0005886]; protein-containing complex [GO:0032991]			Phosphorylation	Around (Site: 37 to 37): PhosphoSitePlus: Phosphorylation: O00273_S37
O00273_C47	AC*DILAIDK	O00273	DNA fragmentation factor subunit alpha	DFFA	1	0	-0.18033	0.104466						no	apoptotic DNA fragmentation [GO:0006309]; chaperone-mediated protein folding [GO:0061077]; negative regulation of apoptotic DNA fragmentation [GO:1902511]; negative regulation of deoxyribonuclease activity [GO:0032076]; negative regulation of execution phase of apoptosis [GO:1900118]; positive regulation of apoptotic process [GO:0043065]; thymocyte apoptotic process [GO:0070242]	deoxyribonuclease inhibitor activity [GO:0060703]; protein domain specific binding [GO:0019904]; protein folding chaperone [GO:0044183]	chromatin [GO:0000785]; cytosol [GO:0005829]; nucleoplasm [GO:0005654]; nucleus [GO:0005634]; plasma membrane [GO:0005886]; protein-containing complex [GO:0032991]			Ubiquitination	Around (Site: 45 to 45): PhosphoSitePlus: Ubiquitination: O00273_K45
O00299_C178	FLDGNELTLADC*NLLPK	O00299	Chloride intracellular channel protein 1	CLIC1	1	0	-0.00253909	0.0022361				"DB11638; Artenimol.";"DB09130; Copper.";		no	chloride transport [GO:0006821]; platelet aggregation [GO:0070527]; positive regulation of osteoblast differentiation [GO:0045669]; regulation of mitochondrial membrane potential [GO:0051881]; signal transduction [GO:0007165]	cadherin binding [GO:0045296]; chloride channel activity [GO:0005254]; oxidoreductase activity [GO:0016491]	blood microparticle [GO:0072562]; brush border [GO:0005903]; chloride channel complex [GO:0034707]; cytoplasm [GO:0005737]; endoplasmic reticulum [GO:0005783]; extracellular exosome [GO:0070062]; extracellular space [GO:0005615]; membrane [GO:0016020]; mitochondrion [GO:0005739]; nuclear envelope [GO:0005635]; nuclear membrane [GO:0031965]; nucleus [GO:0005634]; perinuclear region of cytoplasm [G…			Acetylation, Ubiquitination	Around (Site: 183 to 183): PhosphoSitePlus: Acetylation: O00299_K183, Around (Site: 183 to 183): PhosphoSitePlus: Ubiquitination: O00299_K183
O00299_C191	LHIVQVVC*K	O00299	Chloride intracellular channel protein 1	CLIC1	1	0	-0.0173759	0.0229316				"DB11638; Artenimol.";"DB09130; Copper.";		no	chloride transport [GO:0006821]; platelet aggregation [GO:0070527]; positive regulation of osteoblast differentiation [GO:0045669]; regulation of mitochondrial membrane potential [GO:0051881]; signal transduction [GO:0007165]	cadherin binding [GO:0045296]; chloride channel activity [GO:0005254]; oxidoreductase activity [GO:0016491]	blood microparticle [GO:0072562]; brush border [GO:0005903]; chloride channel complex [GO:0034707]; cytoplasm [GO:0005737]; endoplasmic reticulum [GO:0005783]; extracellular exosome [GO:0070062]; extracellular space [GO:0005615]; membrane [GO:0016020]; mitochondrion [GO:0005739]; nuclear envelope [GO:0005635]; nuclear membrane [GO:0031965]; nucleus [GO:0005634]; perinuclear region of cytoplasm [G…			Acetylation, Methylation, Ubiquitination	Around (Site: 192 to 192): PhosphoSitePlus: Acetylation: O00299_K192, Around (Site: 195 to 195): PhosphoSitePlus: Methylation: O00299_R195, Around (Site: 192 to 192): PhosphoSitePlus: Ubiquitination: O00299_K192
O00299_C24	IGNC*PFSQR	O00299	Chloride intracellular channel protein 1	CLIC1	1	0	0.108085	0.119668				"DB11638; Artenimol.";"DB09130; Copper.";		no	chloride transport [GO:0006821]; platelet aggregation [GO:0070527]; positive regulation of osteoblast differentiation [GO:0045669]; regulation of mitochondrial membrane potential [GO:0051881]; signal transduction [GO:0007165]	cadherin binding [GO:0045296]; chloride channel activity [GO:0005254]; oxidoreductase activity [GO:0016491]	blood microparticle [GO:0072562]; brush border [GO:0005903]; chloride channel complex [GO:0034707]; cytoplasm [GO:0005737]; endoplasmic reticulum [GO:0005783]; extracellular exosome [GO:0070062]; extracellular space [GO:0005615]; membrane [GO:0016020]; mitochondrion [GO:0005739]; nuclear envelope [GO:0005635]; nuclear membrane [GO:0031965]; nucleus [GO:0005634]; perinuclear region of cytoplasm [G…	Disulfide bond, Binding site	Part_of (Disulfide between 24 to 59): Note=Alternate;Ontology_term=ECO:0000269;evidence=ECO:0000269|PubMed:14613939;Dbxref=PMID:14613939, Part_of (Site: 24 to 24): Ontology_term=ECO:0000269,ECO:0007744;evidence=ECO:0000269|PubMed:11551966,ECO:0007744|PDB:1K0N;Dbxref=PMID:11551966	Modified residue, Acetylation, Ubiquitination	Part_of (Site: 24 to 24): Note=S-glutathionyl cysteine%3B alternate;Ontology_term=ECO:0000269;evidence=ECO:0000269|PubMed:14613939;Dbxref=PMID:14613939, Around (Site: 20 to 20): PhosphoSitePlus: Acetylation: O00299_K20, Around (Site: 20 to 20): PhosphoSitePlus: Ubiquitination: O00299_K20		Part_of (Site: 24 to 24): Note=Loss of glutathione-dependent oxidoreductase activity. Reduces channel conductance and abolishes its dependence on membrane redox potential. C->A%2CS;Ontology_term=ECO:0000269,ECO:0000269,ECO:0000269;evidence=ECO:0000269|PubMed:16339885,ECO:0000269|PubMed:25581026,ECO:0000269|PubMed:37759794;Dbxref=PMID:16339885,PMID:25581026,PMID:37759794, Part_of (Site: 24 to 24):…
O00303_C256	TC*FSPNR	O00303	Eukaryotic translation initiation factor 3 subunit F	EIF3F	1	0	-0.00234635	0.00330364				"DB04216; Quercetin.";	DISEASE: Intellectual developmental disorder, autosomal recessive 67 (MRT67) [MIM:618295]: A form of intellectual disability, a disorder characterized by significantly below average general intellectual functioning associated with impairments in adaptive behavior and manifested during the developmental period. Some MRT67 patients manifest seizures and sensorineural hearing loss. {ECO:0000269|PubM…	yes	formation of cytoplasmic translation initiation complex [GO:0001732]; IRES-dependent viral translational initiation [GO:0075522]; proteolysis [GO:0006508]; translational initiation [GO:0006413]	cysteine-type deubiquitinase activity [GO:0004843]; identical protein binding [GO:0042802]; metal-dependent deubiquitinase activity [GO:0140492]; translation initiation factor activity [GO:0003743]; translation initiation factor binding [GO:0031369]	cytosol [GO:0005829]; eukaryotic 43S preinitiation complex [GO:0016282]; eukaryotic 48S preinitiation complex [GO:0033290]; eukaryotic translation initiation factor 3 complex [GO:0005852]; eukaryotic translation initiation factor 3 complex, eIF3m [GO:0071541]; membrane [GO:0016020]; synapse [GO:0045202]			Methylation, Phosphorylation, Modified residue	Around (Site: 261 to 261): PhosphoSitePlus: Methylation: O00303_R261, Around (Site: 255 to 255): PhosphoSitePlus: Phosphorylation: O00303_T255, Around (Site: 258 to 258): PhosphoSitePlus: Phosphorylation: O00303_S258, Around (Site: 258 to 258): Note=Phosphoserine;Ontology_term=ECO:0000255,ECO:0000269,ECO:0007744,ECO:0007744;evidence=ECO:0000255|HAMAP-Rule:MF_03005,ECO:0000269|PubMed:17322308,ECO:…
O00308_C186	HQPPSTNC*FGGR	O00308	NEDD4-like E3 ubiquitin-protein ligase WWP2	WWP2	1	0	-0.311814	0.341194						no	extracellular transport [GO:0006858]; negative regulation of DNA-binding transcription factor activity [GO:0043433]; negative regulation of DNA-templated transcription [GO:0045892]; negative regulation of gene expression [GO:0010629]; negative regulation of Notch signaling pathway [GO:0045746]; negative regulation of protein transport [GO:0051224]; negative regulation of transcription by RNA poly…	RNA polymerase II-specific DNA-binding transcription factor binding [GO:0061629]; transcription factor binding [GO:0008134]; ubiquitin protein ligase activity [GO:0061630]; ubiquitin-protein transferase activity [GO:0004842]	cytoplasm [GO:0005737]; cytosol [GO:0005829]; extracellular exosome [GO:0070062]; membrane [GO:0016020]; nucleus [GO:0005634]; ubiquitin ligase complex [GO:0000151]
O00308_C838	SHTC*FNR	O00308	NEDD4-like E3 ubiquitin-protein ligase WWP2	WWP2	1	0	-0.0899015	0.104501			Contains ions that map to multiple proteins: Q96J02_C871, Q9H0M0_C890			no	extracellular transport [GO:0006858]; negative regulation of DNA-binding transcription factor activity [GO:0043433]; negative regulation of DNA-templated transcription [GO:0045892]; negative regulation of gene expression [GO:0010629]; negative regulation of Notch signaling pathway [GO:0045746]; negative regulation of protein transport [GO:0051224]; negative regulation of transcription by RNA poly…	RNA polymerase II-specific DNA-binding transcription factor binding [GO:0061629]; transcription factor binding [GO:0008134]; ubiquitin protein ligase activity [GO:0061630]; ubiquitin-protein transferase activity [GO:0004842]	cytoplasm [GO:0005737]; cytosol [GO:0005829]; extracellular exosome [GO:0070062]; membrane [GO:0016020]; nucleus [GO:0005634]; ubiquitin ligase complex [GO:0000151]	Active site	Part_of (Site: 838 to 838): Note=Glycyl thioester intermediate;Ontology_term=ECO:0000255;evidence=ECO:0000255|PROSITE-ProRule:PRU00104				Part_of (Site: 838 to 838): Note=Abolishes ubiquitination of POU5F1. C->A;Ontology_term=ECO:0000269;evidence=ECO:0000269|PubMed:19274063;Dbxref=PMID:19274063
O00327_C269	VEDKDFPSTC*SK	O00327	Basic helix-loop-helix ARNT-like protein 1	BMAL1	1	0	0.250323	0.164091						no	circadian regulation of gene expression [GO:0032922]; circadian rhythm [GO:0007623]; energy homeostasis [GO:0097009]; negative regulation of cold-induced thermogenesis [GO:0120163]; negative regulation of DNA-templated transcription [GO:0045892]; negative regulation of fat cell differentiation [GO:0045599]; negative regulation of glucocorticoid receptor signaling pathway [GO:2000323]; negative re…	aryl hydrocarbon receptor binding [GO:0017162]; DNA binding [GO:0003677]; DNA-binding transcription factor activity, RNA polymerase II-specific [GO:0000981]; DNA-binding transcription factor binding [GO:0140297]; E-box binding [GO:0070888]; Hsp90 protein binding [GO:0051879]; protein dimerization activity [GO:0046983]; RNA polymerase II cis-regulatory region sequence-specific DNA binding [GO:0000…	aryl hydrocarbon receptor complex [GO:0034751]; chromatin [GO:0000785]; chromatoid body [GO:0033391]; CLOCK-BMAL transcription complex [GO:1990513]; intracellular membrane-bounded organelle [GO:0043231]; nucleoplasm [GO:0005654]; nucleus [GO:0005634]; PML body [GO:0016605]			Acetylation	Around (Site: 271 to 271): PhosphoSitePlus: Acetylation: O00327_K271, Around (Site: 272 to 272): PhosphoSitePlus: Acetylation: O00327_K272
O00330_C307	STVPHAYATADC*DLGAVLK	O00330	Pyruvate dehydrogenase protein X component, mitochondrial	PDHX	1	0	-0.0834691	0.139811					DISEASE: Pyruvate dehydrogenase E3-binding protein deficiency (PDHXD) [MIM:245349]: A metabolic disorder characterized by decreased activity of the pyruvate dehydrogenase complex without observable reduction in the activities of enzymes E1, E2, or E3. Clinical features include hypotonia and psychomotor retardation. {ECO:0000269|PubMed:9399911}. Note=The disease is caused by variants affecting the…	yes	acetyl-CoA biosynthetic process from pyruvate [GO:0006086]	acyltransferase activity [GO:0016746]	mitochondrial matrix [GO:0005759]; mitochondrion [GO:0005739]; pyruvate dehydrogenase complex [GO:0045254]
O00399_C18	IAPGAVVC*VESEIR	O00399	Dynactin subunit 6	DCTN6	1	0	-0.142967	0.188403						no	mitotic spindle organization [GO:0007052]	dynein complex binding [GO:0070840]	centrosome [GO:0005813]; cytosol [GO:0005829]; dynactin complex [GO:0005869]; kinetochore [GO:0000776]
O00401_C115	GYFHTFAGDTC*QVALNFANEEEAKK	O00401	Actin nucleation-promoting factor WASL	WASL	1	0	0.123277	0.158445						no	actin cytoskeleton organization [GO:0030036]; actin filament polymerization [GO:0030041]; actin polymerization or depolymerization [GO:0008154]; cell division [GO:0051301]; dendritic spine morphogenesis [GO:0060997]; negative regulation of lymphocyte migration [GO:2000402]; negative regulation of membrane tubulation [GO:1903526]; positive regulation of clathrin-dependent endocytosis [GO:2000370];…	actin binding [GO:0003779]; GTPase regulator activity [GO:0030695]; microtubule binding [GO:0008017]	actin cap [GO:0030478]; actin cytoskeleton [GO:0015629]; cytoplasm [GO:0005737]; cytoplasmic vesicle [GO:0031410]; cytosol [GO:0005829]; endocytic vesicle membrane [GO:0030666]; endoplasmic reticulum membrane [GO:0005789]; extracellular exosome [GO:0070062]; glutamatergic synapse [GO:0098978]; lamellipodium [GO:0030027]; nucleus [GO:0005634]; plasma membrane [GO:0005886]
O00401_C431	VEQNSRPVSC*SGR	O00401	Actin nucleation-promoting factor WASL	WASL	1	0	0.109993	0.188403						no	actin cytoskeleton organization [GO:0030036]; actin filament polymerization [GO:0030041]; actin polymerization or depolymerization [GO:0008154]; cell division [GO:0051301]; dendritic spine morphogenesis [GO:0060997]; negative regulation of lymphocyte migration [GO:2000402]; negative regulation of membrane tubulation [GO:1903526]; positive regulation of clathrin-dependent endocytosis [GO:2000370];…	actin binding [GO:0003779]; GTPase regulator activity [GO:0030695]; microtubule binding [GO:0008017]	actin cap [GO:0030478]; actin cytoskeleton [GO:0015629]; cytoplasm [GO:0005737]; cytoplasmic vesicle [GO:0031410]; cytosol [GO:0005829]; endocytic vesicle membrane [GO:0030666]; endoplasmic reticulum membrane [GO:0005789]; extracellular exosome [GO:0070062]; glutamatergic synapse [GO:0098978]; lamellipodium [GO:0030027]; nucleus [GO:0005634]; plasma membrane [GO:0005886]			Phosphorylation	Around (Site: 426 to 426): PhosphoSitePlus: Phosphorylation: O00401_S426, Around (Site: 430 to 430): PhosphoSitePlus: Phosphorylation: O00401_S430
O00410_C1057	HEDPC*AK	O00410	Importin-5	IPO5	1	0	-0.0517726	0.0647133						no	cellular response to amino acid stimulus [GO:0071230]; cytoplasmic pattern recognition receptor signaling pathway [GO:0002753]; negative regulation of cyclin-dependent protein serine/threonine kinase activity [GO:0045736]; NLS-bearing protein import into nucleus [GO:0006607]; positive regulation of protein import into nucleus [GO:0042307]; protein import into nucleus [GO:0006606]; ribosomal prote…	GTPase inhibitor activity [GO:0005095]; nuclear import signal receptor activity [GO:0061608]; nuclear localization sequence binding [GO:0008139]; RNA binding [GO:0003723]; small GTPase binding [GO:0031267]	cytoplasm [GO:0005737]; cytosol [GO:0005829]; Golgi apparatus [GO:0005794]; membrane [GO:0016020]; nuclear membrane [GO:0031965]; nuclear pore [GO:0005643]; nucleolus [GO:0005730]; nucleoplasm [GO:0005654]; nucleus [GO:0005634]
O00410_C110	VC*DIAAELAR	O00410	Importin-5	IPO5	1	0	-0.103617	0.150452						no	cellular response to amino acid stimulus [GO:0071230]; cytoplasmic pattern recognition receptor signaling pathway [GO:0002753]; negative regulation of cyclin-dependent protein serine/threonine kinase activity [GO:0045736]; NLS-bearing protein import into nucleus [GO:0006607]; positive regulation of protein import into nucleus [GO:0042307]; protein import into nucleus [GO:0006606]; ribosomal prote…	GTPase inhibitor activity [GO:0005095]; nuclear import signal receptor activity [GO:0061608]; nuclear localization sequence binding [GO:0008139]; RNA binding [GO:0003723]; small GTPase binding [GO:0031267]	cytoplasm [GO:0005737]; cytosol [GO:0005829]; Golgi apparatus [GO:0005794]; membrane [GO:0016020]; nuclear membrane [GO:0031965]; nuclear pore [GO:0005643]; nucleolus [GO:0005730]; nucleoplasm [GO:0005654]; nucleus [GO:0005634]			Ubiquitination	Around (Site: 108 to 108): PhosphoSitePlus: Ubiquitination: O00410_K108
O00410_C180	MLVQC*MQDQEHPSIR	O00410	Importin-5	IPO5	1	0	-0.0666414	0.111836						no	cellular response to amino acid stimulus [GO:0071230]; cytoplasmic pattern recognition receptor signaling pathway [GO:0002753]; negative regulation of cyclin-dependent protein serine/threonine kinase activity [GO:0045736]; NLS-bearing protein import into nucleus [GO:0006607]; positive regulation of protein import into nucleus [GO:0042307]; protein import into nucleus [GO:0006606]; ribosomal prote…	GTPase inhibitor activity [GO:0005095]; nuclear import signal receptor activity [GO:0061608]; nuclear localization sequence binding [GO:0008139]; RNA binding [GO:0003723]; small GTPase binding [GO:0031267]	cytoplasm [GO:0005737]; cytosol [GO:0005829]; Golgi apparatus [GO:0005794]; membrane [GO:0016020]; nuclear membrane [GO:0031965]; nuclear pore [GO:0005643]; nucleolus [GO:0005730]; nucleoplasm [GO:0005654]; nucleus [GO:0005634]
O00410_C348	MAC*GLGGK	O00410	Importin-5	IPO5	1	0	-0.24672	0.29221						no	cellular response to amino acid stimulus [GO:0071230]; cytoplasmic pattern recognition receptor signaling pathway [GO:0002753]; negative regulation of cyclin-dependent protein serine/threonine kinase activity [GO:0045736]; NLS-bearing protein import into nucleus [GO:0006607]; positive regulation of protein import into nucleus [GO:0042307]; protein import into nucleus [GO:0006606]; ribosomal prote…	GTPase inhibitor activity [GO:0005095]; nuclear import signal receptor activity [GO:0061608]; nuclear localization sequence binding [GO:0008139]; RNA binding [GO:0003723]; small GTPase binding [GO:0031267]	cytoplasm [GO:0005737]; cytosol [GO:0005829]; Golgi apparatus [GO:0005794]; membrane [GO:0016020]; nuclear membrane [GO:0031965]; nuclear pore [GO:0005643]; nucleolus [GO:0005730]; nucleoplasm [GO:0005654]; nucleus [GO:0005634]			Ubiquitination	Around (Site: 353 to 353): PhosphoSitePlus: Ubiquitination: O00410_K353
O00410_C687	STACQMLVC*YAK	O00410	Importin-5	IPO5	1	0	-0.00266776	0.00264967						no	cellular response to amino acid stimulus [GO:0071230]; cytoplasmic pattern recognition receptor signaling pathway [GO:0002753]; negative regulation of cyclin-dependent protein serine/threonine kinase activity [GO:0045736]; NLS-bearing protein import into nucleus [GO:0006607]; positive regulation of protein import into nucleus [GO:0042307]; protein import into nucleus [GO:0006606]; ribosomal prote…	GTPase inhibitor activity [GO:0005095]; nuclear import signal receptor activity [GO:0061608]; nuclear localization sequence binding [GO:0008139]; RNA binding [GO:0003723]; small GTPase binding [GO:0031267]	cytoplasm [GO:0005737]; cytosol [GO:0005829]; Golgi apparatus [GO:0005794]; membrane [GO:0016020]; nuclear membrane [GO:0031965]; nuclear pore [GO:0005643]; nucleolus [GO:0005730]; nucleoplasm [GO:0005654]; nucleus [GO:0005634]			Ubiquitination	Around (Site: 690 to 690): PhosphoSitePlus: Ubiquitination: O00410_K690
O00410_C915	YAEYFLRPMLQYVC*DNSPEVR	O00410	Importin-5	IPO5	1	0	-0.22529	0.340115						no	cellular response to amino acid stimulus [GO:0071230]; cytoplasmic pattern recognition receptor signaling pathway [GO:0002753]; negative regulation of cyclin-dependent protein serine/threonine kinase activity [GO:0045736]; NLS-bearing protein import into nucleus [GO:0006607]; positive regulation of protein import into nucleus [GO:0042307]; protein import into nucleus [GO:0006606]; ribosomal prote…	GTPase inhibitor activity [GO:0005095]; nuclear import signal receptor activity [GO:0061608]; nuclear localization sequence binding [GO:0008139]; RNA binding [GO:0003723]; small GTPase binding [GO:0031267]	cytoplasm [GO:0005737]; cytosol [GO:0005829]; Golgi apparatus [GO:0005794]; membrane [GO:0016020]; nuclear membrane [GO:0031965]; nuclear pore [GO:0005643]; nucleolus [GO:0005730]; nucleoplasm [GO:0005654]; nucleus [GO:0005634]
O00410_C972	ENVNATENC*ISAVGK	O00410	Importin-5	IPO5	1	0	0.00135246	0.00197855						no	cellular response to amino acid stimulus [GO:0071230]; cytoplasmic pattern recognition receptor signaling pathway [GO:0002753]; negative regulation of cyclin-dependent protein serine/threonine kinase activity [GO:0045736]; NLS-bearing protein import into nucleus [GO:0006607]; positive regulation of protein import into nucleus [GO:0042307]; protein import into nucleus [GO:0006606]; ribosomal prote…	GTPase inhibitor activity [GO:0005095]; nuclear import signal receptor activity [GO:0061608]; nuclear localization sequence binding [GO:0008139]; RNA binding [GO:0003723]; small GTPase binding [GO:0031267]	cytoplasm [GO:0005737]; cytosol [GO:0005829]; Golgi apparatus [GO:0005794]; membrane [GO:0016020]; nuclear membrane [GO:0031965]; nuclear pore [GO:0005643]; nucleolus [GO:0005730]; nucleoplasm [GO:0005654]; nucleus [GO:0005634]					Around (Site: 969 to 969): ID=VAR_012033;Note=T->I;Dbxref=dbSNP:rs1804741
O00411_C119	DATPVPC*GR	O00411	DNA-directed RNA polymerase, mitochondrial	POLRMT	1	0	0.134433	0.216617					DISEASE: Combined oxidative phosphorylation deficiency 55 (COXPD55) [MIM:619743]: A mitochondrial disease characterized by global developmental delay, hypotonia, short stature, and impaired intellectual development with speech disabilities in childhood. Indolent progressive external ophthalmoplegia may be present in some patients. COXPD55 transmission pattern is consistent with autosomal dominant…	yes	mitochondrial transcription [GO:0006390]; transcription initiation at mitochondrial promoter [GO:0006391]	3'-5'-RNA exonuclease activity [GO:0000175]; DNA primase activity [GO:0003896]; DNA-directed 5'-3' RNA polymerase activity [GO:0003899]; mitochondrial promoter sequence-specific DNA binding [GO:0001018]; mitochondrial single subunit type RNA polymerase activity [GO:0001065]; plastid single subunit type RNA polymerase activity [GO:0001066]; RNA binding [GO:0003723]; RNA polymerase I activity [GO:0…	mitochondrial DNA-directed RNA polymerase complex [GO:0034245]; mitochondrial matrix [GO:0005759]; mitochondrial nucleoid [GO:0042645]; mitochondrion [GO:0005739]; protein-containing complex [GO:0032991]
O00411_C174	QMAGC*LEDCTR	O00411	DNA-directed RNA polymerase, mitochondrial	POLRMT	1	0	0.0327733	0.0417207					DISEASE: Combined oxidative phosphorylation deficiency 55 (COXPD55) [MIM:619743]: A mitochondrial disease characterized by global developmental delay, hypotonia, short stature, and impaired intellectual development with speech disabilities in childhood. Indolent progressive external ophthalmoplegia may be present in some patients. COXPD55 transmission pattern is consistent with autosomal dominant…	yes	mitochondrial transcription [GO:0006390]; transcription initiation at mitochondrial promoter [GO:0006391]	3'-5'-RNA exonuclease activity [GO:0000175]; DNA primase activity [GO:0003896]; DNA-directed 5'-3' RNA polymerase activity [GO:0003899]; mitochondrial promoter sequence-specific DNA binding [GO:0001018]; mitochondrial single subunit type RNA polymerase activity [GO:0001065]; plastid single subunit type RNA polymerase activity [GO:0001066]; RNA binding [GO:0003723]; RNA polymerase I activity [GO:0…	mitochondrial DNA-directed RNA polymerase complex [GO:0034245]; mitochondrial matrix [GO:0005759]; mitochondrial nucleoid [GO:0042645]; mitochondrion [GO:0005739]; protein-containing complex [GO:0032991]					Part_of (Site: 149 to 1230): ID=VAR_086918;Note=In COXPD55. Missing;Ontology_term=ECO:0000269;evidence=ECO:0000269|PubMed:33602924;Dbxref=PMID:33602924
O00411_C472	FSLYPFLC*LLDER	O00411	DNA-directed RNA polymerase, mitochondrial	POLRMT	1	0	-0.102626	0.122414					DISEASE: Combined oxidative phosphorylation deficiency 55 (COXPD55) [MIM:619743]: A mitochondrial disease characterized by global developmental delay, hypotonia, short stature, and impaired intellectual development with speech disabilities in childhood. Indolent progressive external ophthalmoplegia may be present in some patients. COXPD55 transmission pattern is consistent with autosomal dominant…	yes	mitochondrial transcription [GO:0006390]; transcription initiation at mitochondrial promoter [GO:0006391]	3'-5'-RNA exonuclease activity [GO:0000175]; DNA primase activity [GO:0003896]; DNA-directed 5'-3' RNA polymerase activity [GO:0003899]; mitochondrial promoter sequence-specific DNA binding [GO:0001018]; mitochondrial single subunit type RNA polymerase activity [GO:0001065]; plastid single subunit type RNA polymerase activity [GO:0001066]; RNA binding [GO:0003723]; RNA polymerase I activity [GO:0…	mitochondrial DNA-directed RNA polymerase complex [GO:0034245]; mitochondrial matrix [GO:0005759]; mitochondrial nucleoid [GO:0042645]; mitochondrion [GO:0005739]; protein-containing complex [GO:0032991]					Part_of (Site: 149 to 1230): ID=VAR_086918;Note=In COXPD55. Missing;Ontology_term=ECO:0000269;evidence=ECO:0000269|PubMed:33602924;Dbxref=PMID:33602924
O00411_C650	AAEPTLTFEAVDVPMLC*PPLPWTSPHSGAFLLSPTK	O00411	DNA-directed RNA polymerase, mitochondrial	POLRMT	1	0	0.0706893	0.0659055					DISEASE: Combined oxidative phosphorylation deficiency 55 (COXPD55) [MIM:619743]: A mitochondrial disease characterized by global developmental delay, hypotonia, short stature, and impaired intellectual development with speech disabilities in childhood. Indolent progressive external ophthalmoplegia may be present in some patients. COXPD55 transmission pattern is consistent with autosomal dominant…	yes	mitochondrial transcription [GO:0006390]; transcription initiation at mitochondrial promoter [GO:0006391]	3'-5'-RNA exonuclease activity [GO:0000175]; DNA primase activity [GO:0003896]; DNA-directed 5'-3' RNA polymerase activity [GO:0003899]; mitochondrial promoter sequence-specific DNA binding [GO:0001018]; mitochondrial single subunit type RNA polymerase activity [GO:0001065]; plastid single subunit type RNA polymerase activity [GO:0001066]; RNA binding [GO:0003723]; RNA polymerase I activity [GO:0…	mitochondrial DNA-directed RNA polymerase complex [GO:0034245]; mitochondrial matrix [GO:0005759]; mitochondrial nucleoid [GO:0042645]; mitochondrion [GO:0005739]; protein-containing complex [GO:0032991]					Part_of (Site: 149 to 1230): ID=VAR_086918;Note=In COXPD55. Missing;Ontology_term=ECO:0000269;evidence=ECO:0000269|PubMed:33602924;Dbxref=PMID:33602924
O00411_C765	ELAHC*QK	O00411	DNA-directed RNA polymerase, mitochondrial	POLRMT	1	0	0.78076	0.310551					DISEASE: Combined oxidative phosphorylation deficiency 55 (COXPD55) [MIM:619743]: A mitochondrial disease characterized by global developmental delay, hypotonia, short stature, and impaired intellectual development with speech disabilities in childhood. Indolent progressive external ophthalmoplegia may be present in some patients. COXPD55 transmission pattern is consistent with autosomal dominant…	yes	mitochondrial transcription [GO:0006390]; transcription initiation at mitochondrial promoter [GO:0006391]	3'-5'-RNA exonuclease activity [GO:0000175]; DNA primase activity [GO:0003896]; DNA-directed 5'-3' RNA polymerase activity [GO:0003899]; mitochondrial promoter sequence-specific DNA binding [GO:0001018]; mitochondrial single subunit type RNA polymerase activity [GO:0001065]; plastid single subunit type RNA polymerase activity [GO:0001066]; RNA binding [GO:0003723]; RNA polymerase I activity [GO:0…	mitochondrial DNA-directed RNA polymerase complex [GO:0034245]; mitochondrial matrix [GO:0005759]; mitochondrial nucleoid [GO:0042645]; mitochondrion [GO:0005739]; protein-containing complex [GO:0032991]					Part_of (Site: 149 to 1230): ID=VAR_086918;Note=In COXPD55. Missing;Ontology_term=ECO:0000269;evidence=ECO:0000269|PubMed:33602924;Dbxref=PMID:33602924
O00425_C194	QKPC*DLPLR	O00425	Insulin-like growth factor 2 mRNA-binding protein 3	IGF2BP3	1	0	-0.0848559	0.101947						no	anatomical structure morphogenesis [GO:0009653]; CRD-mediated mRNA stabilization [GO:0070934]; mRNA transport [GO:0051028]; negative regulation of translation [GO:0017148]; nervous system development [GO:0007399]; regulation of cytokine production [GO:0001817]; translation [GO:0006412]	mRNA 3'-UTR binding [GO:0003730]; mRNA 5'-UTR binding [GO:0048027]; N6-methyladenosine-containing RNA reader activity [GO:1990247]; RNA binding [GO:0003723]; translation regulator activity [GO:0045182]	cytoplasm [GO:0005737]; cytoplasmic stress granule [GO:0010494]; cytosol [GO:0005829]; nucleus [GO:0005634]; P-body [GO:0000932]			Phosphorylation, Ubiquitination	Around (Site: 189 to 189): PhosphoSitePlus: Phosphorylation: O00425_S189, Around (Site: 190 to 190): PhosphoSitePlus: Ubiquitination: O00425_K190, Around (Site: 192 to 192): PhosphoSitePlus: Ubiquitination: O00425_K192
O00425_C257	SITILSTPEGTSAAC*K	O00425	Insulin-like growth factor 2 mRNA-binding protein 3	IGF2BP3	1	0	-0.0563173	0.0573318						no	anatomical structure morphogenesis [GO:0009653]; CRD-mediated mRNA stabilization [GO:0070934]; mRNA transport [GO:0051028]; negative regulation of translation [GO:0017148]; nervous system development [GO:0007399]; regulation of cytokine production [GO:0001817]; translation [GO:0006412]	mRNA 3'-UTR binding [GO:0003730]; mRNA 5'-UTR binding [GO:0048027]; N6-methyladenosine-containing RNA reader activity [GO:1990247]; RNA binding [GO:0003723]; translation regulator activity [GO:0045182]	cytoplasm [GO:0005737]; cytoplasmic stress granule [GO:0010494]; cytosol [GO:0005829]; nucleus [GO:0005634]; P-body [GO:0000932]			Ubiquitination	Around (Site: 258 to 258): PhosphoSitePlus: Ubiquitination: O00425_K258
O00425_C336	GNVETC*AK	O00425	Insulin-like growth factor 2 mRNA-binding protein 3	IGF2BP3	1	0	-0.246182	0.39602						no	anatomical structure morphogenesis [GO:0009653]; CRD-mediated mRNA stabilization [GO:0070934]; mRNA transport [GO:0051028]; negative regulation of translation [GO:0017148]; nervous system development [GO:0007399]; regulation of cytokine production [GO:0001817]; translation [GO:0006412]	mRNA 3'-UTR binding [GO:0003730]; mRNA 5'-UTR binding [GO:0048027]; N6-methyladenosine-containing RNA reader activity [GO:1990247]; RNA binding [GO:0003723]; translation regulator activity [GO:0045182]	cytoplasm [GO:0005737]; cytoplasmic stress granule [GO:0010494]; cytosol [GO:0005829]; nucleus [GO:0005634]; P-body [GO:0000932]			Ubiquitination	Around (Site: 338 to 338): PhosphoSitePlus: Ubiquitination: O00425_K338
O00425_C44	TGYAFVDC*PDESWALK	O00425	Insulin-like growth factor 2 mRNA-binding protein 3	IGF2BP3	1	0	-0.00834843	0.0080506						no	anatomical structure morphogenesis [GO:0009653]; CRD-mediated mRNA stabilization [GO:0070934]; mRNA transport [GO:0051028]; negative regulation of translation [GO:0017148]; nervous system development [GO:0007399]; regulation of cytokine production [GO:0001817]; translation [GO:0006412]	mRNA 3'-UTR binding [GO:0003730]; mRNA 5'-UTR binding [GO:0048027]; N6-methyladenosine-containing RNA reader activity [GO:1990247]; RNA binding [GO:0003723]; translation regulator activity [GO:0045182]	cytoplasm [GO:0005737]; cytoplasmic stress granule [GO:0010494]; cytosol [GO:0005829]; nucleus [GO:0005634]; P-body [GO:0000932]			Phosphorylation	Around (Site: 39 to 39): PhosphoSitePlus: Phosphorylation: O00425_Y39
O00425_C546	ITGHFYAC*QVAQR	O00425	Insulin-like growth factor 2 mRNA-binding protein 3	IGF2BP3	1	0	-0.211129	0.277797						no	anatomical structure morphogenesis [GO:0009653]; CRD-mediated mRNA stabilization [GO:0070934]; mRNA transport [GO:0051028]; negative regulation of translation [GO:0017148]; nervous system development [GO:0007399]; regulation of cytokine production [GO:0001817]; translation [GO:0006412]	mRNA 3'-UTR binding [GO:0003730]; mRNA 5'-UTR binding [GO:0048027]; N6-methyladenosine-containing RNA reader activity [GO:1990247]; RNA binding [GO:0003723]; translation regulator activity [GO:0045182]	cytoplasm [GO:0005737]; cytoplasmic stress granule [GO:0010494]; cytosol [GO:0005829]; nucleus [GO:0005634]; P-body [GO:0000932]
O00429_C345	FATEYC*NTIEGTAK	O00429	Dynamin-1-like protein	DNM1L	1	0	-0.0746774	0.125371					DISEASE: Note=May be associated with Alzheimer disease through amyloid-beta-induced increased S-nitrosylation of DNM1L, which triggers, directly or indirectly, excessive mitochondrial fission, synaptic loss and neuronal damage. {ECO:0000269|PubMed:19342591}.; DISEASE: Encephalopathy due to defective mitochondrial and peroxisomal fission 1 (EMPF1) [MIM:614388]: A rare autosomal dominant systemic d…	yes	calcium ion transport [GO:0006816]; endocytosis [GO:0006897]; heart contraction [GO:0060047]; intracellular distribution of mitochondria [GO:0048312]; mitochondrial fission [GO:0000266]; mitochondrial fragmentation involved in apoptotic process [GO:0043653]; mitochondrial membrane fission [GO:0090149]; mitochondrion organization [GO:0007005]; mitocytosis [GO:0160040]; peroxisome fission [GO:00165…	GTP binding [GO:0005525]; GTP-dependent protein binding [GO:0030742]; GTPase activator activity [GO:0005096]; GTPase activity [GO:0003924]; identical protein binding [GO:0042802]; lipid binding [GO:0008289]; membrane scission GTPase motor activity [GO:1990606]; microtubule binding [GO:0008017]; protein homodimerization activity [GO:0042803]; small GTPase binding [GO:0031267]; ubiquitin protein li…	brush border [GO:0005903]; clathrin-coated pit [GO:0005905]; cytoplasm [GO:0005737]; cytosol [GO:0005829]; endoplasmic reticulum [GO:0005783]; endoplasmic reticulum membrane [GO:0005789]; Golgi apparatus [GO:0005794]; intracellular membrane-bounded organelle [GO:0043231]; membrane [GO:0016020]; microtubule [GO:0005874]; mitochondrial outer membrane [GO:0005741]; mitochondrion [GO:0005739]; perinu…						Part_of (Site: 345 to 345): Note=No effect on S-nitrosylation. C->A;Ontology_term=ECO:0000269;evidence=ECO:0000269|PubMed:19342591;Dbxref=PMID:19342591
O00429_C361	YIETSELC*GGAR	O00429	Dynamin-1-like protein	DNM1L	1	0	-0.14214	0.235825					DISEASE: Note=May be associated with Alzheimer disease through amyloid-beta-induced increased S-nitrosylation of DNM1L, which triggers, directly or indirectly, excessive mitochondrial fission, synaptic loss and neuronal damage. {ECO:0000269|PubMed:19342591}.; DISEASE: Encephalopathy due to defective mitochondrial and peroxisomal fission 1 (EMPF1) [MIM:614388]: A rare autosomal dominant systemic d…	yes	calcium ion transport [GO:0006816]; endocytosis [GO:0006897]; heart contraction [GO:0060047]; intracellular distribution of mitochondria [GO:0048312]; mitochondrial fission [GO:0000266]; mitochondrial fragmentation involved in apoptotic process [GO:0043653]; mitochondrial membrane fission [GO:0090149]; mitochondrion organization [GO:0007005]; mitocytosis [GO:0160040]; peroxisome fission [GO:00165…	GTP binding [GO:0005525]; GTP-dependent protein binding [GO:0030742]; GTPase activator activity [GO:0005096]; GTPase activity [GO:0003924]; identical protein binding [GO:0042802]; lipid binding [GO:0008289]; membrane scission GTPase motor activity [GO:1990606]; microtubule binding [GO:0008017]; protein homodimerization activity [GO:0042803]; small GTPase binding [GO:0031267]; ubiquitin protein li…	brush border [GO:0005903]; clathrin-coated pit [GO:0005905]; cytoplasm [GO:0005737]; cytosol [GO:0005829]; endoplasmic reticulum [GO:0005783]; endoplasmic reticulum membrane [GO:0005789]; Golgi apparatus [GO:0005794]; intracellular membrane-bounded organelle [GO:0043231]; membrane [GO:0016020]; microtubule [GO:0005874]; mitochondrial outer membrane [GO:0005741]; mitochondrion [GO:0005739]; perinu…					Around (Site: 362 to 362): ID=VAR_076316;Note=In EMPF1%3B uncertain significance%3B unable to associate with MIEF2 into filaments forming the tubular structures that wrap around the scission site%3B presence of concentric cristae and/or increased dense granules in some mitochondria. G->D;Ontology_term=ECO:0000269,ECO:0000269;evidence=ECO:0000269|PubMed:26604000,ECO:0000269|PubMed:29899447;Dbxref=…	Part_of (Site: 361 to 361): Note=No effect on S-nitrosylation. C->A;Ontology_term=ECO:0000269;evidence=ECO:0000269|PubMed:19342591;Dbxref=PMID:19342591
O00429_C367	IC*YIFHETFGR	O00429	Dynamin-1-like protein	DNM1L	1	0	2.00751	1.04269					DISEASE: Note=May be associated with Alzheimer disease through amyloid-beta-induced increased S-nitrosylation of DNM1L, which triggers, directly or indirectly, excessive mitochondrial fission, synaptic loss and neuronal damage. {ECO:0000269|PubMed:19342591}.; DISEASE: Encephalopathy due to defective mitochondrial and peroxisomal fission 1 (EMPF1) [MIM:614388]: A rare autosomal dominant systemic d…	yes	calcium ion transport [GO:0006816]; endocytosis [GO:0006897]; heart contraction [GO:0060047]; intracellular distribution of mitochondria [GO:0048312]; mitochondrial fission [GO:0000266]; mitochondrial fragmentation involved in apoptotic process [GO:0043653]; mitochondrial membrane fission [GO:0090149]; mitochondrion organization [GO:0007005]; mitocytosis [GO:0160040]; peroxisome fission [GO:00165…	GTP binding [GO:0005525]; GTP-dependent protein binding [GO:0030742]; GTPase activator activity [GO:0005096]; GTPase activity [GO:0003924]; identical protein binding [GO:0042802]; lipid binding [GO:0008289]; membrane scission GTPase motor activity [GO:1990606]; microtubule binding [GO:0008017]; protein homodimerization activity [GO:0042803]; small GTPase binding [GO:0031267]; ubiquitin protein li…	brush border [GO:0005903]; clathrin-coated pit [GO:0005905]; cytoplasm [GO:0005737]; cytosol [GO:0005829]; endoplasmic reticulum [GO:0005783]; endoplasmic reticulum membrane [GO:0005789]; Golgi apparatus [GO:0005794]; intracellular membrane-bounded organelle [GO:0043231]; membrane [GO:0016020]; microtubule [GO:0005874]; mitochondrial outer membrane [GO:0005741]; mitochondrion [GO:0005739]; perinu…			Phosphorylation	Around (Site: 368 to 368): PhosphoSitePlus: Phosphorylation: O00429_Y368	Around (Site: 362 to 362): ID=VAR_076316;Note=In EMPF1%3B uncertain significance%3B unable to associate with MIEF2 into filaments forming the tubular structures that wrap around the scission site%3B presence of concentric cristae and/or increased dense granules in some mitochondria. G->D;Ontology_term=ECO:0000269,ECO:0000269;evidence=ECO:0000269|PubMed:26604000,ECO:0000269|PubMed:29899447;Dbxref=…	Part_of (Site: 367 to 367): Note=No effect on S-nitrosylation. C->A;Ontology_term=ECO:0000269;evidence=ECO:0000269|PubMed:19342591;Dbxref=PMID:19342591
O00429_C446	IIQHC*SNYSTQELLR	O00429	Dynamin-1-like protein	DNM1L	1	0	-0.0573213	0.0818505					DISEASE: Note=May be associated with Alzheimer disease through amyloid-beta-induced increased S-nitrosylation of DNM1L, which triggers, directly or indirectly, excessive mitochondrial fission, synaptic loss and neuronal damage. {ECO:0000269|PubMed:19342591}.; DISEASE: Encephalopathy due to defective mitochondrial and peroxisomal fission 1 (EMPF1) [MIM:614388]: A rare autosomal dominant systemic d…	yes	calcium ion transport [GO:0006816]; endocytosis [GO:0006897]; heart contraction [GO:0060047]; intracellular distribution of mitochondria [GO:0048312]; mitochondrial fission [GO:0000266]; mitochondrial fragmentation involved in apoptotic process [GO:0043653]; mitochondrial membrane fission [GO:0090149]; mitochondrion organization [GO:0007005]; mitocytosis [GO:0160040]; peroxisome fission [GO:00165…	GTP binding [GO:0005525]; GTP-dependent protein binding [GO:0030742]; GTPase activator activity [GO:0005096]; GTPase activity [GO:0003924]; identical protein binding [GO:0042802]; lipid binding [GO:0008289]; membrane scission GTPase motor activity [GO:1990606]; microtubule binding [GO:0008017]; protein homodimerization activity [GO:0042803]; small GTPase binding [GO:0031267]; ubiquitin protein li…	brush border [GO:0005903]; clathrin-coated pit [GO:0005905]; cytoplasm [GO:0005737]; cytosol [GO:0005829]; endoplasmic reticulum [GO:0005783]; endoplasmic reticulum membrane [GO:0005789]; Golgi apparatus [GO:0005794]; intracellular membrane-bounded organelle [GO:0043231]; membrane [GO:0016020]; microtubule [GO:0005874]; mitochondrial outer membrane [GO:0005741]; mitochondrion [GO:0005739]; perinu…			Phosphorylation	Around (Site: 449 to 449): PhosphoSitePlus: Phosphorylation: O00429_Y449		Part_of (Site: 446 to 446): Note=No effect on S-nitrosylation. C->A;Ontology_term=ECO:0000269;evidence=ECO:0000269|PubMed:19342591;Dbxref=PMID:19342591
O00429_C470	LHDAIVEVVTC*LLR	O00429	Dynamin-1-like protein	DNM1L	1	0	-0.0244586	0.0259233					DISEASE: Note=May be associated with Alzheimer disease through amyloid-beta-induced increased S-nitrosylation of DNM1L, which triggers, directly or indirectly, excessive mitochondrial fission, synaptic loss and neuronal damage. {ECO:0000269|PubMed:19342591}.; DISEASE: Encephalopathy due to defective mitochondrial and peroxisomal fission 1 (EMPF1) [MIM:614388]: A rare autosomal dominant systemic d…	yes	calcium ion transport [GO:0006816]; endocytosis [GO:0006897]; heart contraction [GO:0060047]; intracellular distribution of mitochondria [GO:0048312]; mitochondrial fission [GO:0000266]; mitochondrial fragmentation involved in apoptotic process [GO:0043653]; mitochondrial membrane fission [GO:0090149]; mitochondrion organization [GO:0007005]; mitocytosis [GO:0160040]; peroxisome fission [GO:00165…	GTP binding [GO:0005525]; GTP-dependent protein binding [GO:0030742]; GTPase activator activity [GO:0005096]; GTPase activity [GO:0003924]; identical protein binding [GO:0042802]; lipid binding [GO:0008289]; membrane scission GTPase motor activity [GO:1990606]; microtubule binding [GO:0008017]; protein homodimerization activity [GO:0042803]; small GTPase binding [GO:0031267]; ubiquitin protein li…	brush border [GO:0005903]; clathrin-coated pit [GO:0005905]; cytoplasm [GO:0005737]; cytosol [GO:0005829]; endoplasmic reticulum [GO:0005783]; endoplasmic reticulum membrane [GO:0005789]; Golgi apparatus [GO:0005794]; intracellular membrane-bounded organelle [GO:0043231]; membrane [GO:0016020]; microtubule [GO:0005874]; mitochondrial outer membrane [GO:0005741]; mitochondrion [GO:0005739]; perinu…						Part_of (Site: 470 to 470): Note=No effect on S-nitrosylation. C->A;Ontology_term=ECO:0000269;evidence=ECO:0000269|PubMed:19342591;Dbxref=PMID:19342591
O00429_C505	HPDFADAC*GLMNNNIEEQR	O00429	Dynamin-1-like protein	DNM1L	1	0	0.0627685	0.0643491					DISEASE: Note=May be associated with Alzheimer disease through amyloid-beta-induced increased S-nitrosylation of DNM1L, which triggers, directly or indirectly, excessive mitochondrial fission, synaptic loss and neuronal damage. {ECO:0000269|PubMed:19342591}.; DISEASE: Encephalopathy due to defective mitochondrial and peroxisomal fission 1 (EMPF1) [MIM:614388]: A rare autosomal dominant systemic d…	yes	calcium ion transport [GO:0006816]; endocytosis [GO:0006897]; heart contraction [GO:0060047]; intracellular distribution of mitochondria [GO:0048312]; mitochondrial fission [GO:0000266]; mitochondrial fragmentation involved in apoptotic process [GO:0043653]; mitochondrial membrane fission [GO:0090149]; mitochondrion organization [GO:0007005]; mitocytosis [GO:0160040]; peroxisome fission [GO:00165…	GTP binding [GO:0005525]; GTP-dependent protein binding [GO:0030742]; GTPase activator activity [GO:0005096]; GTPase activity [GO:0003924]; identical protein binding [GO:0042802]; lipid binding [GO:0008289]; membrane scission GTPase motor activity [GO:1990606]; microtubule binding [GO:0008017]; protein homodimerization activity [GO:0042803]; small GTPase binding [GO:0031267]; ubiquitin protein li…	brush border [GO:0005903]; clathrin-coated pit [GO:0005905]; cytoplasm [GO:0005737]; cytosol [GO:0005829]; endoplasmic reticulum [GO:0005783]; endoplasmic reticulum membrane [GO:0005789]; Golgi apparatus [GO:0005794]; intracellular membrane-bounded organelle [GO:0043231]; membrane [GO:0016020]; microtubule [GO:0005874]; mitochondrial outer membrane [GO:0005741]; mitochondrion [GO:0005739]; perinu…						Part_of (Site: 505 to 505): Note=No effect on S-nitrosylation. C->A;Ontology_term=ECO:0000269;evidence=ECO:0000269|PubMed:19342591;Dbxref=PMID:19342591
O00442_C28	VSTALSC*LLGLPLR	O00442	RNA 3'-terminal phosphate cyclase	RTCA	1	0	-0.0519969	0.082798						no	negative regulation of optical nerve axon regeneration [GO:1905592]; RNA processing [GO:0006396]	ATP binding [GO:0005524]; RNA binding [GO:0003723]; RNA-3'-phosphate cyclase activity [GO:0003963]	nucleoplasm [GO:0005654]; nucleus [GO:0005634]			Phosphorylation	Around (Site: 27 to 27): PhosphoSitePlus: Phosphorylation: O00442_S27
O00443_C317	STANC*HLER	O00443	Phosphatidylinositol 4-phosphate 3-kinase C2 domain-containing subunit alpha	PIK3C2A	1	0	-0.0425855	0.0361831					DISEASE: Oculoskeletodental syndrome (OCSKD) [MIM:618440]: An autosomal recessive syndrome characterized by congenital cataracts, short stature, dysmorphic features with coarse facies, dental anomalies, multiple skeletal abnormalities, and neurological manifestations. Other recurrent features include hearing loss, secondary glaucoma, and nephrocalcinosis. {ECO:0000269|PubMed:31034465}. Note=The d…	yes	clathrin coat assembly [GO:0048268]; endocytosis [GO:0006897]; epidermal growth factor receptor signaling pathway [GO:0007173]; exocytosis [GO:0006887]; insulin receptor signaling pathway [GO:0008286]; membrane organization [GO:0061024]; phosphatidylinositol 3-kinase/protein kinase B signal transduction [GO:0043491]; phosphatidylinositol biosynthetic process [GO:0006661]; phosphatidylinositol-3-p…	1-phosphatidylinositol-3-kinase activity [GO:0016303]; 1-phosphatidylinositol-4,5-bisphosphate 3-kinase activity [GO:0046934]; 1-phosphatidylinositol-4-phosphate 3-kinase activity [GO:0035005]; ATP binding [GO:0005524]; clathrin binding [GO:0030276]; phosphatidylinositol binding [GO:0035091]	clathrin-coated vesicle [GO:0030136]; cytoplasm [GO:0005737]; cytosol [GO:0005829]; extracellular exosome [GO:0070062]; intracellular membrane-bounded organelle [GO:0043231]; membrane [GO:0016020]; nucleoplasm [GO:0005654]; plasma membrane [GO:0005886]; trans-Golgi network [GO:0005802]; vesicle [GO:0031982]					Part_of (Site: 195 to 1686): ID=VAR_082616;Note=In OCSKD%3B no protein detected by Wester blot in patient cells. Missing;Ontology_term=ECO:0000269;evidence=ECO:0000269|PubMed:31034465;Dbxref=PMID:31034465
O00443_C669	SPTDC*AQSSK	O00443	Phosphatidylinositol 4-phosphate 3-kinase C2 domain-containing subunit alpha	PIK3C2A	1	0	0.10725	0.154593					DISEASE: Oculoskeletodental syndrome (OCSKD) [MIM:618440]: An autosomal recessive syndrome characterized by congenital cataracts, short stature, dysmorphic features with coarse facies, dental anomalies, multiple skeletal abnormalities, and neurological manifestations. Other recurrent features include hearing loss, secondary glaucoma, and nephrocalcinosis. {ECO:0000269|PubMed:31034465}. Note=The d…	yes	clathrin coat assembly [GO:0048268]; endocytosis [GO:0006897]; epidermal growth factor receptor signaling pathway [GO:0007173]; exocytosis [GO:0006887]; insulin receptor signaling pathway [GO:0008286]; membrane organization [GO:0061024]; phosphatidylinositol 3-kinase/protein kinase B signal transduction [GO:0043491]; phosphatidylinositol biosynthetic process [GO:0006661]; phosphatidylinositol-3-p…	1-phosphatidylinositol-3-kinase activity [GO:0016303]; 1-phosphatidylinositol-4,5-bisphosphate 3-kinase activity [GO:0046934]; 1-phosphatidylinositol-4-phosphate 3-kinase activity [GO:0035005]; ATP binding [GO:0005524]; clathrin binding [GO:0030276]; phosphatidylinositol binding [GO:0035091]	clathrin-coated vesicle [GO:0030136]; cytoplasm [GO:0005737]; cytosol [GO:0005829]; extracellular exosome [GO:0070062]; intracellular membrane-bounded organelle [GO:0043231]; membrane [GO:0016020]; nucleoplasm [GO:0005654]; plasma membrane [GO:0005886]; trans-Golgi network [GO:0005802]; vesicle [GO:0031982]			Phosphorylation, Ubiquitination	Around (Site: 665 to 665): PhosphoSitePlus: Phosphorylation: O00443_S665, Around (Site: 667 to 667): PhosphoSitePlus: Phosphorylation: O00443_T667, Around (Site: 672 to 672): PhosphoSitePlus: Phosphorylation: O00443_S672, Around (Site: 673 to 673): PhosphoSitePlus: Phosphorylation: O00443_S673, Around (Site: 674 to 674): PhosphoSitePlus: Ubiquitination: O00443_K674	Part_of (Site: 195 to 1686): ID=VAR_082616;Note=In OCSKD%3B no protein detected by Wester blot in patient cells. Missing;Ontology_term=ECO:0000269;evidence=ECO:0000269|PubMed:31034465;Dbxref=PMID:31034465
O00458_C178	IIC*DGSASMQAR	O00458	Interferon-related developmental regulator 1	IFRD1	1	0	0.284997	0.268728						no	muscle cell differentiation [GO:0042692]; myoblast fate determination [GO:0007518]; negative regulation of axon extension [GO:0030517]; negative regulation of collateral sprouting [GO:0048671]; skeletal muscle tissue regeneration [GO:0043403]; striated muscle tissue development [GO:0014706]		nucleus [GO:0005634]; sarcoplasm [GO:0016528]			Ubiquitination	Around (Site: 174 to 174): PhosphoSitePlus: Ubiquitination: O00458_K174, Around (Site: 175 to 175): PhosphoSitePlus: Ubiquitination: O00458_K175
O00458_C367	MYIDC*WVK	O00458	Interferon-related developmental regulator 1	IFRD1	1	0	0.0988859	0.16445						no	muscle cell differentiation [GO:0042692]; myoblast fate determination [GO:0007518]; negative regulation of axon extension [GO:0030517]; negative regulation of collateral sprouting [GO:0048671]; skeletal muscle tissue regeneration [GO:0043403]; striated muscle tissue development [GO:0014706]		nucleus [GO:0005634]; sarcoplasm [GO:0016528]			Ubiquitination	Around (Site: 371 to 371): PhosphoSitePlus: Ubiquitination: O00458_K371
O00459_C396	DGHYGFSEPLTFC*SVVDLINHYR	O00459	Phosphatidylinositol 3-kinase regulatory subunit beta	PIK3R2	1	0	-0.251688	0.230021				"DB05210; SF1126.";	DISEASE: Megalencephaly-polymicrogyria-polydactyly-hydrocephalus syndrome 1 (MPPH1) [MIM:603387]: A syndrome characterized by megalencephaly, hydrocephalus, and polymicrogyria; polydactyly may also be seen. There is considerable phenotypic similarity between this disorder and the megalencephaly-capillary malformation syndrome. {ECO:0000269|PubMed:22729224, ECO:0000269|PubMed:23745724, ECO:0000269…	yes	B cell differentiation [GO:0030183]; cellular response to insulin stimulus [GO:0032869]; immune response [GO:0006955]; insulin receptor signaling pathway [GO:0008286]; intracellular glucose homeostasis [GO:0001678]; negative regulation of MAPK cascade [GO:0043409]; phosphatidylinositol 3-kinase/protein kinase B signal transduction [GO:0043491]; positive regulation of cell adhesion [GO:0045785]; p…	1-phosphatidylinositol-3-kinase regulator activity [GO:0046935]; phosphatidylinositol 3-kinase regulatory subunit binding [GO:0036312]; phosphotyrosine residue binding [GO:0001784]; protein heterodimerization activity [GO:0046982]; protein phosphatase binding [GO:0019903]; receptor tyrosine kinase binding [GO:0030971]	cytosol [GO:0005829]; focal adhesion [GO:0005925]; nucleus [GO:0005634]; phosphatidylinositol 3-kinase complex, class IA [GO:0005943]					Around (Site: 401 to 401): ID=VAR_075683;Note=In MPPH1. L->P;Ontology_term=ECO:0000269;evidence=ECO:0000269|PubMed:23745724;Dbxref=dbSNP:rs587777624,PMID:23745724
O00468_C103	VVISGFGDPLIC*DNQVSTGDTR	O00468	Agrin	AGRN	1	0	-0.356492	0.39602					DISEASE: Myasthenic syndrome, congenital, 8 (CMS8) [MIM:615120]: A form of congenital myasthenic syndrome, a group of disorders characterized by failure of neuromuscular transmission, including pre-synaptic, synaptic, and post-synaptic disorders that are not of autoimmune origin. Clinical features are easy fatigability and muscle weakness. CMS8 is an autosomal recessive disease characterized by p…	yes	clustering of voltage-gated sodium channels [GO:0045162]; G protein-coupled acetylcholine receptor signaling pathway [GO:0007213]; neuromuscular junction development [GO:0007528]; positive regulation of filopodium assembly [GO:0051491]; positive regulation of GTPase activity [GO:0043547]; positive regulation of synaptic assembly at neuromuscular junction [GO:0045887]; positive regulation of trans…	calcium ion binding [GO:0005509]; chondroitin sulfate binding [GO:0035374]; dystroglycan binding [GO:0002162]; heparan sulfate proteoglycan binding [GO:0043395]; laminin binding [GO:0043236]; sialic acid binding [GO:0033691]; structural constituent of cytoskeleton [GO:0005200]	basement membrane [GO:0005604]; collagen-containing extracellular matrix [GO:0062023]; extracellular exosome [GO:0070062]; extracellular region [GO:0005576]; Golgi lumen [GO:0005796]; lysosomal lumen [GO:0043202]; plasma membrane [GO:0005886]; synapse [GO:0045202]	Disulfide bond	Part_of (Disulfide between 31 to 103): Ontology_term=ECO:0000255;evidence=ECO:0000255|PROSITE-ProRule:PRU00443			Around (Site: 105 to 105): ID=VAR_068726;Note=In CMS8%3B results in decreased AChR clustering. N->I;Ontology_term=ECO:0000269,ECO:0000269;evidence=ECO:0000269|PubMed:19631309,ECO:0000269|PubMed:24951643;Dbxref=PMID:19631309,PMID:24951643
O00468_C906	C*EFGAR	O00468	Agrin	AGRN	1	0	0.0884089	0.087845					DISEASE: Myasthenic syndrome, congenital, 8 (CMS8) [MIM:615120]: A form of congenital myasthenic syndrome, a group of disorders characterized by failure of neuromuscular transmission, including pre-synaptic, synaptic, and post-synaptic disorders that are not of autoimmune origin. Clinical features are easy fatigability and muscle weakness. CMS8 is an autosomal recessive disease characterized by p…	yes	clustering of voltage-gated sodium channels [GO:0045162]; G protein-coupled acetylcholine receptor signaling pathway [GO:0007213]; neuromuscular junction development [GO:0007528]; positive regulation of filopodium assembly [GO:0051491]; positive regulation of GTPase activity [GO:0043547]; positive regulation of synaptic assembly at neuromuscular junction [GO:0045887]; positive regulation of trans…	calcium ion binding [GO:0005509]; chondroitin sulfate binding [GO:0035374]; dystroglycan binding [GO:0002162]; heparan sulfate proteoglycan binding [GO:0043395]; laminin binding [GO:0043236]; sialic acid binding [GO:0033691]; structural constituent of cytoskeleton [GO:0005200]	basement membrane [GO:0005604]; collagen-containing extracellular matrix [GO:0062023]; extracellular exosome [GO:0070062]; extracellular region [GO:0005576]; Golgi lumen [GO:0005796]; lysosomal lumen [GO:0043202]; plasma membrane [GO:0005886]; synapse [GO:0045202]
O00468_C948	VCGSDGVTYGNEC*QLK	O00468	Agrin	AGRN	1	0	-0.0469561	0.0319109					DISEASE: Myasthenic syndrome, congenital, 8 (CMS8) [MIM:615120]: A form of congenital myasthenic syndrome, a group of disorders characterized by failure of neuromuscular transmission, including pre-synaptic, synaptic, and post-synaptic disorders that are not of autoimmune origin. Clinical features are easy fatigability and muscle weakness. CMS8 is an autosomal recessive disease characterized by p…	yes	clustering of voltage-gated sodium channels [GO:0045162]; G protein-coupled acetylcholine receptor signaling pathway [GO:0007213]; neuromuscular junction development [GO:0007528]; positive regulation of filopodium assembly [GO:0051491]; positive regulation of GTPase activity [GO:0043547]; positive regulation of synaptic assembly at neuromuscular junction [GO:0045887]; positive regulation of trans…	calcium ion binding [GO:0005509]; chondroitin sulfate binding [GO:0035374]; dystroglycan binding [GO:0002162]; heparan sulfate proteoglycan binding [GO:0043395]; laminin binding [GO:0043236]; sialic acid binding [GO:0033691]; structural constituent of cytoskeleton [GO:0005200]	basement membrane [GO:0005604]; collagen-containing extracellular matrix [GO:0062023]; extracellular exosome [GO:0070062]; extracellular region [GO:0005576]; Golgi lumen [GO:0005796]; lysosomal lumen [GO:0043202]; plasma membrane [GO:0005886]; synapse [GO:0045202]	Disulfide bond	Part_of (Disulfide between 928 to 948): Ontology_term=ECO:0000255;evidence=ECO:0000255|PROSITE-ProRule:PRU00798
O00469_C494	DKLDPDMALC*R	O00469	Procollagen-lysine,2-oxoglutarate 5-dioxygenase 2	PLOD2	1	0	-0.0696497	0.0791492				"DB00126; Ascorbic acid.";	DISEASE: Bruck syndrome 2 (BRKS2) [MIM:609220]: An autosomal recessive disease characterized by generalized osteopenia, congenital joint contractures, fragile bones with onset of fractures in infancy or early childhood, short stature, severe limb deformity, progressive scoliosis, and pterygia. It is distinguished from osteogenesis imperfecta by the absence of hearing loss and dentinogenesis imper…	yes	collagen fibril organization [GO:0030199]; hydroxylysine biosynthetic process [GO:0046947]; peptidyl-lysine hydroxylation [GO:0017185]; protein modification process [GO:0036211]; response to hypoxia [GO:0001666]	iron ion binding [GO:0005506]; L-ascorbic acid binding [GO:0031418]; procollagen-lysine 5-dioxygenase activity [GO:0008475]	collagen-containing extracellular matrix [GO:0062023]; endoplasmic reticulum [GO:0005783]; endoplasmic reticulum membrane [GO:0005789]; extracellular exosome [GO:0070062]; extracellular space [GO:0005615]; Golgi apparatus [GO:0005794]; rough endoplasmic reticulum membrane [GO:0030867]
O00469_C690	SLRPHHDASTFTINIALNNVGEDFQGGGC*K	O00469	Procollagen-lysine,2-oxoglutarate 5-dioxygenase 2	PLOD2	1	0	0.926114	0.342207				"DB00126; Ascorbic acid.";	DISEASE: Bruck syndrome 2 (BRKS2) [MIM:609220]: An autosomal recessive disease characterized by generalized osteopenia, congenital joint contractures, fragile bones with onset of fractures in infancy or early childhood, short stature, severe limb deformity, progressive scoliosis, and pterygia. It is distinguished from osteogenesis imperfecta by the absence of hearing loss and dentinogenesis imper…	yes	collagen fibril organization [GO:0030199]; hydroxylysine biosynthetic process [GO:0046947]; peptidyl-lysine hydroxylation [GO:0017185]; protein modification process [GO:0036211]; response to hypoxia [GO:0001666]	iron ion binding [GO:0005506]; L-ascorbic acid binding [GO:0031418]; procollagen-lysine 5-dioxygenase activity [GO:0008475]	collagen-containing extracellular matrix [GO:0062023]; endoplasmic reticulum [GO:0005783]; endoplasmic reticulum membrane [GO:0005789]; extracellular exosome [GO:0070062]; extracellular space [GO:0005615]; Golgi apparatus [GO:0005794]; rough endoplasmic reticulum membrane [GO:0030867]
O00471_C111	VC*HLGDQLEGVNTPR	O00471	Exocyst complex component 5	EXOC5	1	0	-0.0609111	0.0690133						no	epithelial cell apoptotic process [GO:1904019]; establishment of planar polarity [GO:0001736]; exocytosis [GO:0006887]; Golgi to plasma membrane transport [GO:0006893]; membrane fission [GO:0090148]; mitotic cytokinesis [GO:0000281]; non-motile cilium assembly [GO:1905515]; post-Golgi vesicle-mediated transport [GO:0006892]; protein localization to plasma membrane [GO:0072659]; protein transport …	small GTPase binding [GO:0031267]	cytoplasm [GO:0005737]; cytosol [GO:0005829]; exocyst [GO:0000145]; midbody [GO:0030496]
O00471_C194	YHDLEC*QLIQEFTSAQR	O00471	Exocyst complex component 5	EXOC5	1	0	-0.137987	0.148302						no	epithelial cell apoptotic process [GO:1904019]; establishment of planar polarity [GO:0001736]; exocytosis [GO:0006887]; Golgi to plasma membrane transport [GO:0006893]; membrane fission [GO:0090148]; mitotic cytokinesis [GO:0000281]; non-motile cilium assembly [GO:1905515]; post-Golgi vesicle-mediated transport [GO:0006892]; protein localization to plasma membrane [GO:0072659]; protein transport …	small GTPase binding [GO:0031267]	cytoplasm [GO:0005737]; cytosol [GO:0005829]; exocyst [GO:0000145]; midbody [GO:0030496]
O00471_C71	KVEKLEQQC*QK	O00471	Exocyst complex component 5	EXOC5	1	0	-0.0051045	0.00424272						no	epithelial cell apoptotic process [GO:1904019]; establishment of planar polarity [GO:0001736]; exocytosis [GO:0006887]; Golgi to plasma membrane transport [GO:0006893]; membrane fission [GO:0090148]; mitotic cytokinesis [GO:0000281]; non-motile cilium assembly [GO:1905515]; post-Golgi vesicle-mediated transport [GO:0006892]; protein localization to plasma membrane [GO:0072659]; protein transport …	small GTPase binding [GO:0031267]	cytoplasm [GO:0005737]; cytosol [GO:0005829]; exocyst [GO:0000145]; midbody [GO:0030496]
O00483_C44	LALFNPDVC*WDR	O00483	Cytochrome c oxidase subunit NDUFA4	NDUFA4	1	0	-0.10939	0.120394				"DB00157; NADH.";	DISEASE: Mitochondrial complex IV deficiency, nuclear type 21 (MC4DN21) [MIM:619065]: An autosomal recessive mitochondrial disorder with onset in infancy. MC4DN21 is characterized by congenital lactic acidosis, encephalopathy, global developmental delay, delayed speech, motor dysfunction, dystonia, and spasticity. Ataxia, peripheral neuropathy, and seizures may also occur. Patient tissues show va…	yes	cellular respiration [GO:0045333]; mitochondrial electron transport, cytochrome c to oxygen [GO:0006123]; mitochondrial electron transport, NADH to ubiquinone [GO:0006120]	NADH dehydrogenase (ubiquinone) activity [GO:0008137]; protein-containing complex binding [GO:0044877]	mitochondrial inner membrane [GO:0005743]; mitochondrial membrane [GO:0031966]; mitochondrion [GO:0005739]; respiratory chain complex IV [GO:0045277]			Methylation	Around (Site: 47 to 47): PhosphoSitePlus: Methylation: O00483_R47
O00487_C238	SWMEGLTLQDYSEHC*K	O00487	26S proteasome non-ATPase regulatory subunit 14	PSMD14	1	0	0.0804565	0.12627						no	double-strand break repair via homologous recombination [GO:0000724]; double-strand break repair via nonhomologous end joining [GO:0006303]; proteasome-mediated ubiquitin-dependent protein catabolic process [GO:0043161]; protein deubiquitination [GO:0016579]; protein K63-linked deubiquitination [GO:0070536]; regulation of proteasomal protein catabolic process [GO:0061136]; response to ethanol [GO…	endopeptidase activator activity [GO:0061133]; K63-linked deubiquitinase activity [GO:0061578]; metal ion binding [GO:0046872]; metal-dependent deubiquitinase activity [GO:0140492]; metallopeptidase activity [GO:0008237]; proteasome binding [GO:0070628]	cytosol [GO:0005829]; cytosolic proteasome complex [GO:0031597]; extracellular region [GO:0005576]; ficolin-1-rich granule lumen [GO:1904813]; nucleoplasm [GO:0005654]; nucleus [GO:0005634]; proteasome accessory complex [GO:0022624]; proteasome complex [GO:0000502]; proteasome regulatory particle, lid subcomplex [GO:0008541]; secretory granule lumen [GO:0034774]			Phosphorylation, Ubiquitination	Around (Site: 234 to 234): PhosphoSitePlus: Phosphorylation: O00487_Y234, Around (Site: 239 to 239): PhosphoSitePlus: Ubiquitination: O00487_K239
O00506_C357	SQC*LSTLVRPVFGELK	O00506	Serine/threonine-protein kinase 25	STK25	1	0	0.0331335	0.0170803						no	axonogenesis [GO:0007409]; cellular response to oxidative stress [GO:0034599]; establishment of Golgi localization [GO:0051683]; establishment or maintenance of cell polarity [GO:0007163]; Golgi localization [GO:0051645]; Golgi reassembly [GO:0090168]; intracellular signal transduction [GO:0035556]; intrinsic apoptotic signaling pathway in response to hydrogen peroxide [GO:0036481]; positive regu…	3-phosphoinositide-dependent protein kinase activity [GO:0004676]; AMP-activated protein kinase activity [GO:0004679]; ATP binding [GO:0005524]; DNA-dependent protein kinase activity [GO:0004677]; eukaryotic translation initiation factor 2alpha kinase activity [GO:0004694]; histone H2AS1 kinase activity [GO:0044024]; histone H2AS121 kinase activity [GO:0072371]; histone H2AT120 kinase activity [G…	cytoplasm [GO:0005737]; extracellular exosome [GO:0070062]; FAR/SIN/STRIPAK complex [GO:0090443]; Golgi apparatus [GO:0005794]			Phosphorylation	Around (Site: 360 to 360): PhosphoSitePlus: Phosphorylation: O00506_T360
O00541_C272	AGEGTYALDSESC*MEK	O00541	Pescadillo homolog	PES1	1	0	-0.0396485	0.0528352						no	cell population proliferation [GO:0008283]; maturation of 5.8S rRNA from tricistronic rRNA transcript (SSU-rRNA, 5.8S rRNA, LSU-rRNA) [GO:0000466]; maturation of LSU-rRNA from tricistronic rRNA transcript (SSU-rRNA, 5.8S rRNA, LSU-rRNA) [GO:0000463]; regulation of cell cycle [GO:0051726]; ribosomal large subunit biogenesis [GO:0042273]; rRNA processing [GO:0006364]	ribonucleoprotein complex binding [GO:0043021]; RNA binding [GO:0003723]	chromosome [GO:0005694]; cytosol [GO:0005829]; membrane [GO:0016020]; nucleolus [GO:0005730]; nucleoplasm [GO:0005654]; PeBoW complex [GO:0070545]; preribosome, large subunit precursor [GO:0030687]			Ubiquitination	Around (Site: 275 to 275): PhosphoSitePlus: Ubiquitination: O00541_K275
O00541_C361	SLC*IGATYDVTDSR	O00541	Pescadillo homolog	PES1	1	0	-0.0561294	0.069123						no	cell population proliferation [GO:0008283]; maturation of 5.8S rRNA from tricistronic rRNA transcript (SSU-rRNA, 5.8S rRNA, LSU-rRNA) [GO:0000466]; maturation of LSU-rRNA from tricistronic rRNA transcript (SSU-rRNA, 5.8S rRNA, LSU-rRNA) [GO:0000463]; regulation of cell cycle [GO:0051726]; ribosomal large subunit biogenesis [GO:0042273]; rRNA processing [GO:0006364]	ribonucleoprotein complex binding [GO:0043021]; RNA binding [GO:0003723]	chromosome [GO:0005694]; cytosol [GO:0005829]; membrane [GO:0016020]; nucleolus [GO:0005730]; nucleoplasm [GO:0005654]; PeBoW complex [GO:0070545]; preribosome, large subunit precursor [GO:0030687]			Phosphorylation	Around (Site: 359 to 359): PhosphoSitePlus: Phosphorylation: O00541_S359
O00541_C391	C*YVQPQWVFDSVNAR	O00541	Pescadillo homolog	PES1	1	0	-0.129423	0.132798						no	cell population proliferation [GO:0008283]; maturation of 5.8S rRNA from tricistronic rRNA transcript (SSU-rRNA, 5.8S rRNA, LSU-rRNA) [GO:0000466]; maturation of LSU-rRNA from tricistronic rRNA transcript (SSU-rRNA, 5.8S rRNA, LSU-rRNA) [GO:0000463]; regulation of cell cycle [GO:0051726]; ribosomal large subunit biogenesis [GO:0042273]; rRNA processing [GO:0006364]	ribonucleoprotein complex binding [GO:0043021]; RNA binding [GO:0003723]	chromosome [GO:0005694]; cytosol [GO:0005829]; membrane [GO:0016020]; nucleolus [GO:0005730]; nucleoplasm [GO:0005654]; PeBoW complex [GO:0070545]; preribosome, large subunit precursor [GO:0030687]
O00560_C118	EVILC*K	O00560	Syntenin-1	SDCBP	1	0	-0.0568318	0.0904863						no	actin cytoskeleton organization [GO:0030036]; chemical synaptic transmission [GO:0007268]; intracellular signal transduction [GO:0035556]; negative regulation of receptor internalization [GO:0002091]; negative regulation of transcription by RNA polymerase II [GO:0000122]; positive regulation of cell growth [GO:0030307]; positive regulation of cell migration [GO:0030335]; positive regulation of ce…	cell adhesion molecule binding [GO:0050839]; cytoskeletal anchor activity [GO:0008093]; ephrin receptor binding [GO:0046875]; frizzled binding [GO:0005109]; growth factor binding [GO:0019838]; identical protein binding [GO:0042802]; interleukin-5 receptor binding [GO:0005137]; ionotropic glutamate receptor binding [GO:0035255]; neurexin family protein binding [GO:0042043]; phosphatidylinositol-4,…	adherens junction [GO:0005912]; azurophil granule lumen [GO:0035578]; blood microparticle [GO:0072562]; cytoplasm [GO:0005737]; cytoskeleton [GO:0005856]; cytosol [GO:0005829]; endoplasmic reticulum membrane [GO:0005789]; extracellular exosome [GO:0070062]; extracellular region [GO:0005576]; extracellular space [GO:0005615]; extracellular vesicle [GO:1903561]; focal adhesion [GO:0005925]; interle…
O00562_C259	C*NTGSEGSEAQPPGKPSTEAR	O00562	Membrane-associated phosphatidylinositol transfer protein 1	PITPNM1	1	0	-0.0892764	0.117793						no	brain development [GO:0007420]; lipid metabolic process [GO:0006629]; phosphatidylinositol biosynthetic process [GO:0006661]; phospholipid transport [GO:0015914]; phototransduction [GO:0007602]; protein transport [GO:0015031]	calcium ion binding [GO:0005509]; phosphatidic acid binding [GO:0070300]; phosphatidylcholine binding [GO:0031210]; phosphatidylcholine transporter activity [GO:0008525]; phosphatidylinositol binding [GO:0035091]; phosphatidylinositol transfer activity [GO:0008526]; receptor tyrosine kinase binding [GO:0030971]	cell body [GO:0044297]; cleavage furrow [GO:0032154]; cytoplasm [GO:0005737]; cytosol [GO:0005829]; endoplasmic reticulum membrane [GO:0005789]; Golgi cisterna membrane [GO:0032580]; intracellular membrane-bounded organelle [GO:0043231]; lipid droplet [GO:0005811]; membrane [GO:0016020]; midbody [GO:0030496]
O00566_C27	ATGRPEC*FLTIQEGLASK	O00566	U3 small nucleolar ribonucleoprotein protein MPP10	MPHOSPH10	1	0	0.260089	0.297301						no	maturation of SSU-rRNA [GO:0030490]; ribosomal small subunit biogenesis [GO:0042274]; RNA processing [GO:0006396]; RNA splicing [GO:0008380]; RNA splicing, via transesterification reactions [GO:0000375]	RNA binding [GO:0003723]	chromosome [GO:0005694]; Mpp10 complex [GO:0034457]; nucleolus [GO:0005730]; nucleoplasm [GO:0005654]; small-subunit processome [GO:0032040]; sno(s)RNA-containing ribonucleoprotein complex [GO:0005732]
O00567_C142	GLTDLSAC*K	O00567	Nucleolar protein 56	NOP56	1	0	-0.157089	0.263191					DISEASE: Spinocerebellar ataxia 36 (SCA36) [MIM:614153]: A form of spinocerebellar ataxia, a clinically and genetically heterogeneous group of cerebellar disorders. Patients show progressive incoordination of gait and often poor coordination of hands, speech and eye movements, due to degeneration of the cerebellum with variable involvement of the brainstem and spinal cord. SCA36 is characterized …	yes	ribosomal small subunit biogenesis [GO:0042274]; rRNA processing [GO:0006364]	cadherin binding [GO:0045296]; histone methyltransferase binding [GO:1990226]; RNA binding [GO:0003723]; snoRNA binding [GO:0030515]	box C/D methylation guide snoRNP complex [GO:0031428]; cytoplasm [GO:0005737]; fibrillar center [GO:0001650]; membrane [GO:0016020]; nucleolus [GO:0005730]; nucleoplasm [GO:0005654]; pre-snoRNP complex [GO:0070761]; small-subunit processome [GO:0032040]; sno(s)RNA-containing ribonucleoprotein complex [GO:0005732]			Methylation, Ubiquitination	Around (Site: 143 to 143): PhosphoSitePlus: Methylation: O00567_K143, Around (Site: 143 to 143): PhosphoSitePlus: Ubiquitination: O00567_K143
O00567_C211	IINDNATYC*R	O00567	Nucleolar protein 56	NOP56	1	0	0.0188776	0.0253605					DISEASE: Spinocerebellar ataxia 36 (SCA36) [MIM:614153]: A form of spinocerebellar ataxia, a clinically and genetically heterogeneous group of cerebellar disorders. Patients show progressive incoordination of gait and often poor coordination of hands, speech and eye movements, due to degeneration of the cerebellum with variable involvement of the brainstem and spinal cord. SCA36 is characterized …	yes	ribosomal small subunit biogenesis [GO:0042274]; rRNA processing [GO:0006364]	cadherin binding [GO:0045296]; histone methyltransferase binding [GO:1990226]; RNA binding [GO:0003723]; snoRNA binding [GO:0030515]	box C/D methylation guide snoRNP complex [GO:0031428]; cytoplasm [GO:0005737]; fibrillar center [GO:0001650]; membrane [GO:0016020]; nucleolus [GO:0005730]; nucleoplasm [GO:0005654]; pre-snoRNP complex [GO:0070761]; small-subunit processome [GO:0032040]; sno(s)RNA-containing ribonucleoprotein complex [GO:0005732]			Phosphorylation	Around (Site: 210 to 210): PhosphoSitePlus: Phosphorylation: O00567_Y210
O00567_C376	C*SIASR	O00567	Nucleolar protein 56	NOP56	1	0	-0.0555437	0.0696948					DISEASE: Spinocerebellar ataxia 36 (SCA36) [MIM:614153]: A form of spinocerebellar ataxia, a clinically and genetically heterogeneous group of cerebellar disorders. Patients show progressive incoordination of gait and often poor coordination of hands, speech and eye movements, due to degeneration of the cerebellum with variable involvement of the brainstem and spinal cord. SCA36 is characterized …	yes	ribosomal small subunit biogenesis [GO:0042274]; rRNA processing [GO:0006364]	cadherin binding [GO:0045296]; histone methyltransferase binding [GO:1990226]; RNA binding [GO:0003723]; snoRNA binding [GO:0030515]	box C/D methylation guide snoRNP complex [GO:0031428]; cytoplasm [GO:0005737]; fibrillar center [GO:0001650]; membrane [GO:0016020]; nucleolus [GO:0005730]; nucleoplasm [GO:0005654]; pre-snoRNP complex [GO:0070761]; small-subunit processome [GO:0032040]; sno(s)RNA-containing ribonucleoprotein complex [GO:0005732]			Ubiquitination	Around (Site: 375 to 375): PhosphoSitePlus: Ubiquitination: O00567_K375
O00567_C384	IDC*FSEVPTSVFGEK	O00567	Nucleolar protein 56	NOP56	1	0	0.0458498	0.048132					DISEASE: Spinocerebellar ataxia 36 (SCA36) [MIM:614153]: A form of spinocerebellar ataxia, a clinically and genetically heterogeneous group of cerebellar disorders. Patients show progressive incoordination of gait and often poor coordination of hands, speech and eye movements, due to degeneration of the cerebellum with variable involvement of the brainstem and spinal cord. SCA36 is characterized …	yes	ribosomal small subunit biogenesis [GO:0042274]; rRNA processing [GO:0006364]	cadherin binding [GO:0045296]; histone methyltransferase binding [GO:1990226]; RNA binding [GO:0003723]; snoRNA binding [GO:0030515]	box C/D methylation guide snoRNP complex [GO:0031428]; cytoplasm [GO:0005737]; fibrillar center [GO:0001650]; membrane [GO:0016020]; nucleolus [GO:0005730]; nucleoplasm [GO:0005654]; pre-snoRNP complex [GO:0070761]; small-subunit processome [GO:0032040]; sno(s)RNA-containing ribonucleoprotein complex [GO:0005732]
O00571_C223	DLMAC*AQTGSGK	O00571	ATP-dependent RNA helicase DDX3X	DDX3X	1	0	-0.267858	0.297301			Contains ions that map to multiple proteins: O15523_C221, Q9NQI0_C331, O15523_C221		DISEASE: Intellectual developmental disorder, X-linked, syndromic, Snijders Blok type (MRXSSB) [MIM:300958]: A disorder characterized by mild to severe intellectual disability, hypotonia, movement disorders, behavior problems, corpus callosum hypoplasia, and epilepsy. Additionally, patients manifest variable non-neurologic features such as joint hyperlaxity, skin pigmentary abnormalities, cleft l…	yes	cell differentiation [GO:0030154]; cellular response to arsenic-containing substance [GO:0071243]; cellular response to osmotic stress [GO:0071470]; cellular response to virus [GO:0098586]; chromosome segregation [GO:0007059]; cytosolic ribosome assembly [GO:0042256]; extrinsic apoptotic signaling pathway via death domain receptors [GO:0008625]; gamete generation [GO:0007276]; innate immune respo…	ATP binding [GO:0005524]; ATP hydrolysis activity [GO:0016887]; ATP-dependent H2AZ histone chaperone activity [GO:0140849]; ATP-dependent H3-H4 histone complex chaperone activity [GO:0140665]; cadherin binding [GO:0045296]; chromatin extrusion motor activity [GO:0140584]; cohesin loader activity [GO:0061775]; CTPase activity [GO:0043273]; DNA binding [GO:0003677]; DNA clamp loader activity [GO:00…	cell leading edge [GO:0031252]; centrosome [GO:0005813]; cytoplasm [GO:0005737]; cytoplasmic stress granule [GO:0010494]; cytosol [GO:0005829]; extracellular exosome [GO:0070062]; extracellular region [GO:0005576]; ficolin-1-rich granule lumen [GO:1904813]; lamellipodium [GO:0030027]; mitochondrion [GO:0005739]; NLRP3 inflammasome complex [GO:0072559]; nucleoplasm [GO:0005654]; nucleus [GO:000563…	Binding site	Around (Site: 224 to 231): .	Phosphorylation	Around (Site: 228 to 228): PhosphoSitePlus: Phosphorylation: O00571_S228
O00571_C298	VRPC*VVYGGADIGQQIR	O00571	ATP-dependent RNA helicase DDX3X	DDX3X	1	0	-0.112502	0.201719			Contains ions that map to multiple proteins: O15523_C296		DISEASE: Intellectual developmental disorder, X-linked, syndromic, Snijders Blok type (MRXSSB) [MIM:300958]: A disorder characterized by mild to severe intellectual disability, hypotonia, movement disorders, behavior problems, corpus callosum hypoplasia, and epilepsy. Additionally, patients manifest variable non-neurologic features such as joint hyperlaxity, skin pigmentary abnormalities, cleft l…	yes	cell differentiation [GO:0030154]; cellular response to arsenic-containing substance [GO:0071243]; cellular response to osmotic stress [GO:0071470]; cellular response to virus [GO:0098586]; chromosome segregation [GO:0007059]; cytosolic ribosome assembly [GO:0042256]; extrinsic apoptotic signaling pathway via death domain receptors [GO:0008625]; gamete generation [GO:0007276]; innate immune respo…	ATP binding [GO:0005524]; ATP hydrolysis activity [GO:0016887]; ATP-dependent H2AZ histone chaperone activity [GO:0140849]; ATP-dependent H3-H4 histone complex chaperone activity [GO:0140665]; cadherin binding [GO:0045296]; chromatin extrusion motor activity [GO:0140584]; cohesin loader activity [GO:0061775]; CTPase activity [GO:0043273]; DNA binding [GO:0003677]; DNA clamp loader activity [GO:00…	cell leading edge [GO:0031252]; centrosome [GO:0005813]; cytoplasm [GO:0005737]; cytoplasmic stress granule [GO:0010494]; cytosol [GO:0005829]; extracellular exosome [GO:0070062]; extracellular region [GO:0005576]; ficolin-1-rich granule lumen [GO:1904813]; lamellipodium [GO:0030027]; mitochondrion [GO:0005739]; NLRP3 inflammasome complex [GO:0072559]; nucleoplasm [GO:0005654]; nucleus [GO:000563…			Phosphorylation	Around (Site: 301 to 301): PhosphoSitePlus: Phosphorylation: O00571_Y301	Around (Site: 294 to 294): ID=VAR_035839;Note=In a breast cancer sample%3B somatic mutation. R->T;Ontology_term=ECO:0000269;evidence=ECO:0000269|PubMed:16959974;Dbxref=PMID:16959974, Around (Site: 300 to 300): ID=VAR_075735;Note=In MRXSSB. V->F;Ontology_term=ECO:0000269;evidence=ECO:0000269|PubMed:26235985;Dbxref=PMID:26235985
O00571_C341	IGLDFC*K	O00571	ATP-dependent RNA helicase DDX3X	DDX3X	1	0	-0.177748	0.298771			Contains ions that map to multiple proteins: O15523_C339		DISEASE: Intellectual developmental disorder, X-linked, syndromic, Snijders Blok type (MRXSSB) [MIM:300958]: A disorder characterized by mild to severe intellectual disability, hypotonia, movement disorders, behavior problems, corpus callosum hypoplasia, and epilepsy. Additionally, patients manifest variable non-neurologic features such as joint hyperlaxity, skin pigmentary abnormalities, cleft l…	yes	cell differentiation [GO:0030154]; cellular response to arsenic-containing substance [GO:0071243]; cellular response to osmotic stress [GO:0071470]; cellular response to virus [GO:0098586]; chromosome segregation [GO:0007059]; cytosolic ribosome assembly [GO:0042256]; extrinsic apoptotic signaling pathway via death domain receptors [GO:0008625]; gamete generation [GO:0007276]; innate immune respo…	ATP binding [GO:0005524]; ATP hydrolysis activity [GO:0016887]; ATP-dependent H2AZ histone chaperone activity [GO:0140849]; ATP-dependent H3-H4 histone complex chaperone activity [GO:0140665]; cadherin binding [GO:0045296]; chromatin extrusion motor activity [GO:0140584]; cohesin loader activity [GO:0061775]; CTPase activity [GO:0043273]; DNA binding [GO:0003677]; DNA clamp loader activity [GO:00…	cell leading edge [GO:0031252]; centrosome [GO:0005813]; cytoplasm [GO:0005737]; cytoplasmic stress granule [GO:0010494]; cytosol [GO:0005829]; extracellular exosome [GO:0070062]; extracellular region [GO:0005576]; ficolin-1-rich granule lumen [GO:1904813]; lamellipodium [GO:0030027]; mitochondrion [GO:0005739]; NLRP3 inflammasome complex [GO:0072559]; nucleoplasm [GO:0005654]; nucleus [GO:000563…			Phosphorylation, Ubiquitination	Around (Site: 343 to 343): PhosphoSitePlus: Phosphorylation: O00571_Y343, Around (Site: 342 to 342): PhosphoSitePlus: Ubiquitination: O00571_K342
O00571_C468	GADSLEDFLYHEGYAC*TSIHGDR	O00571	ATP-dependent RNA helicase DDX3X	DDX3X	1	0	-0.106094	0.157293			Contains ions that map to multiple proteins: O15523_C466		DISEASE: Intellectual developmental disorder, X-linked, syndromic, Snijders Blok type (MRXSSB) [MIM:300958]: A disorder characterized by mild to severe intellectual disability, hypotonia, movement disorders, behavior problems, corpus callosum hypoplasia, and epilepsy. Additionally, patients manifest variable non-neurologic features such as joint hyperlaxity, skin pigmentary abnormalities, cleft l…	yes	cell differentiation [GO:0030154]; cellular response to arsenic-containing substance [GO:0071243]; cellular response to osmotic stress [GO:0071470]; cellular response to virus [GO:0098586]; chromosome segregation [GO:0007059]; cytosolic ribosome assembly [GO:0042256]; extrinsic apoptotic signaling pathway via death domain receptors [GO:0008625]; gamete generation [GO:0007276]; innate immune respo…	ATP binding [GO:0005524]; ATP hydrolysis activity [GO:0016887]; ATP-dependent H2AZ histone chaperone activity [GO:0140849]; ATP-dependent H3-H4 histone complex chaperone activity [GO:0140665]; cadherin binding [GO:0045296]; chromatin extrusion motor activity [GO:0140584]; cohesin loader activity [GO:0061775]; CTPase activity [GO:0043273]; DNA binding [GO:0003677]; DNA clamp loader activity [GO:00…	cell leading edge [GO:0031252]; centrosome [GO:0005813]; cytoplasm [GO:0005737]; cytoplasmic stress granule [GO:0010494]; cytosol [GO:0005829]; extracellular exosome [GO:0070062]; extracellular region [GO:0005576]; ficolin-1-rich granule lumen [GO:1904813]; lamellipodium [GO:0030027]; mitochondrion [GO:0005739]; NLRP3 inflammasome complex [GO:0072559]; nucleoplasm [GO:0005654]; nucleus [GO:000563…			Phosphorylation, Modified residue	Around (Site: 466 to 466): PhosphoSitePlus: Phosphorylation: O00571_Y466, Around (Site: 469 to 469): Note=Phosphothreonine%3B by CSNK1E%3B in vitro;Ontology_term=ECO:0000269;evidence=ECO:0000269|PubMed:29222110;Dbxref=PMID:29222110, Around (Site: 470 to 470): Note=Phosphoserine%3B by CSNK1E%3B in vitro;Ontology_term=ECO:0000269;evidence=ECO:0000269|PubMed:29222110;Dbxref=PMID:29222110
O00592_C344	C*EDLETQTQSEK	O00592	Podocalyxin	PODXL	1	0	0.0047079	0.00451901						no	cell adhesion [GO:0007155]; cell migration [GO:0016477]; epithelial tube formation [GO:0072175]; negative regulation of cell adhesion [GO:0007162]; negative regulation of cell-cell adhesion [GO:0022408]; podocyte development [GO:0072015]; positive regulation of cell migration [GO:0030335]; positive regulation of cell-cell adhesion mediated by integrin [GO:0033634]; regulation of microvillus assem…		apical plasma membrane [GO:0016324]; centriolar satellite [GO:0034451]; cytoplasm [GO:0005737]; extracellular exosome [GO:0070062]; extracellular space [GO:0005615]; filopodium [GO:0030175]; intracellular membrane-bounded organelle [GO:0043231]; lamellipodium [GO:0030027]; membrane raft [GO:0045121]; microvillus membrane [GO:0031528]; nucleolus [GO:0005730]; plasma membrane [GO:0005886]; ruffle […			GalNAcylation, Phosphorylation	Around (Site: 339 to 339): PhosphoSitePlus: GalNAcylation: O00592_S339, Around (Site: 339 to 339): PhosphoSitePlus: Phosphorylation: O00592_S339
O00625_C79	GFETVSYLLEGGSMAHEDFC*GHTGK	O00625	Pirin	PIR	1	0	-0.157983	0.259815						no	digestion [GO:0007586]; monocyte differentiation [GO:0030224]; transcription by RNA polymerase II [GO:0006366]	metal ion binding [GO:0046872]; quercetin 2,3-dioxygenase activity [GO:0008127]; transcription coregulator activity [GO:0003712]	cytoplasm [GO:0005737]; cytosol [GO:0005829]; nuclear body [GO:0016604]; nucleoplasm [GO:0005654]; nucleus [GO:0005634]
O00629_C122	SGILPILVHC*LER	O00629	Importin subunit alpha-3	KPNA4	1	0	-0.0243114	0.0218757						no	dopamine secretion [GO:0014046]; gene expression [GO:0010467]; NLS-bearing protein import into nucleus [GO:0006607]; protein import into nucleus [GO:0006606]	nuclear import signal receptor activity [GO:0061608]; nuclear localization sequence binding [GO:0008139]	cytoplasm [GO:0005737]; cytosol [GO:0005829]; NLS-dependent protein nuclear import complex [GO:0042564]; nuclear membrane [GO:0031965]; nuclear pore [GO:0005643]; nucleoplasm [GO:0005654]; nucleus [GO:0005634]
O00629_C57	NVPHEDIC*EDSDIDGDYR	O00629	Importin subunit alpha-3	KPNA4	1	0	-0.0701847	0.099143						no	dopamine secretion [GO:0014046]; gene expression [GO:0010467]; NLS-bearing protein import into nucleus [GO:0006607]; protein import into nucleus [GO:0006606]	nuclear import signal receptor activity [GO:0061608]; nuclear localization sequence binding [GO:0008139]	cytoplasm [GO:0005737]; cytosol [GO:0005829]; NLS-dependent protein nuclear import complex [GO:0042564]; nuclear membrane [GO:0031965]; nuclear pore [GO:0005643]; nucleoplasm [GO:0005654]; nucleus [GO:0005634]			Phosphorylation, Modified residue	Around (Site: 60 to 60): PhosphoSitePlus: Phosphorylation: O00629_S60, Around (Site: 60 to 60): Note=Phosphoserine;Ontology_term=ECO:0007744,ECO:0007744,ECO:0007744,ECO:0007744;evidence=ECO:0007744|PubMed:18669648,ECO:0007744|PubMed:19690332,ECO:0007744|PubMed:23186163,ECO:0007744|PubMed:24275569;Dbxref=PMID:18669648,PMID:19690332,PMID:23186163,PMID:24275569
O14497_C1827	NDPFVVDC*SDKLGR	O14497	AT-rich interactive domain-containing protein 1A	ARID1A	1	0	-0.0748096	0.101947					DISEASE: Coffin-Siris syndrome 2 (CSS2) [MIM:614607]: A form of Coffin-Siris syndrome, a congenital multiple malformation syndrome with broad phenotypic and genetic variability. Cardinal features are intellectual disability, coarse facial features, hypertrichosis, and hypoplastic or absent fifth digit nails or phalanges. Additional features include malformations of the cardiac, gastrointestinal, …	yes	chromatin remodeling [GO:0006338]; nervous system development [GO:0007399]; nucleosome disassembly [GO:0006337]; positive regulation of cell differentiation [GO:0045597]; positive regulation of DNA-templated transcription [GO:0045893]; positive regulation of double-strand break repair [GO:2000781]; positive regulation of myoblast differentiation [GO:0045663]; positive regulation of stem cell popu…	DNA binding [GO:0003677]; nuclear receptor binding [GO:0016922]; transcription coactivator activity [GO:0003713]	bBAF complex [GO:0140092]; brahma complex [GO:0035060]; chromatin [GO:0000785]; nBAF complex [GO:0071565]; npBAF complex [GO:0071564]; nucleoplasm [GO:0005654]; nucleus [GO:0005634]; SWI/SNF complex [GO:0016514]			Acetylation, Ubiquitination	Around (Site: 1830 to 1830): PhosphoSitePlus: Acetylation: O14497_K1830, Around (Site: 1830 to 1830): PhosphoSitePlus: Ubiquitination: O14497_K1830
O14497_C1874	TELLPSRPHAPC*PPAPR	O14497	AT-rich interactive domain-containing protein 1A	ARID1A	1	0	-0.0464382	0.0683963					DISEASE: Coffin-Siris syndrome 2 (CSS2) [MIM:614607]: A form of Coffin-Siris syndrome, a congenital multiple malformation syndrome with broad phenotypic and genetic variability. Cardinal features are intellectual disability, coarse facial features, hypertrichosis, and hypoplastic or absent fifth digit nails or phalanges. Additional features include malformations of the cardiac, gastrointestinal, …	yes	chromatin remodeling [GO:0006338]; nervous system development [GO:0007399]; nucleosome disassembly [GO:0006337]; positive regulation of cell differentiation [GO:0045597]; positive regulation of DNA-templated transcription [GO:0045893]; positive regulation of double-strand break repair [GO:2000781]; positive regulation of myoblast differentiation [GO:0045663]; positive regulation of stem cell popu…	DNA binding [GO:0003677]; nuclear receptor binding [GO:0016922]; transcription coactivator activity [GO:0003713]	bBAF complex [GO:0140092]; brahma complex [GO:0035060]; chromatin [GO:0000785]; nBAF complex [GO:0071565]; npBAF complex [GO:0071564]; nucleoplasm [GO:0005654]; nucleus [GO:0005634]; SWI/SNF complex [GO:0016514]
O14497_C1968	DETPLC*TLLDWQDSLAK	O14497	AT-rich interactive domain-containing protein 1A	ARID1A	1	0	-0.260073	0.290522					DISEASE: Coffin-Siris syndrome 2 (CSS2) [MIM:614607]: A form of Coffin-Siris syndrome, a congenital multiple malformation syndrome with broad phenotypic and genetic variability. Cardinal features are intellectual disability, coarse facial features, hypertrichosis, and hypoplastic or absent fifth digit nails or phalanges. Additional features include malformations of the cardiac, gastrointestinal, …	yes	chromatin remodeling [GO:0006338]; nervous system development [GO:0007399]; nucleosome disassembly [GO:0006337]; positive regulation of cell differentiation [GO:0045597]; positive regulation of DNA-templated transcription [GO:0045893]; positive regulation of double-strand break repair [GO:2000781]; positive regulation of myoblast differentiation [GO:0045663]; positive regulation of stem cell popu…	DNA binding [GO:0003677]; nuclear receptor binding [GO:0016922]; transcription coactivator activity [GO:0003713]	bBAF complex [GO:0140092]; brahma complex [GO:0035060]; chromatin [GO:0000785]; nBAF complex [GO:0071565]; npBAF complex [GO:0071564]; nucleoplasm [GO:0005654]; nucleus [GO:0005634]; SWI/SNF complex [GO:0016514]
O14513_C1134	SHNSPHGC*QSAHEK	O14513	Nck-associated protein 5	NCKAP5	1	0	-0.0240487	0.0310301						no	microtubule bundle formation [GO:0001578]; microtubule depolymerization [GO:0007019]		microtubule plus-end [GO:0035371]
O14519_C105	EC*LAETER	O14519	Cyclin-dependent kinase 2-associated protein 1	CDK2AP1	1	0	0.243735	0.269948			Contains ions that map to multiple proteins: O75956_C116			no	DNA-templated DNA replication [GO:0006261]; positive regulation of protein phosphorylation [GO:0001934]; regulation of transcription by RNA polymerase II [GO:0006357]	DNA polymerase binding [GO:0070182]	chromatin [GO:0000785]; cytoplasm [GO:0005737]; cytosol [GO:0005829]; nucleoplasm [GO:0005654]; nucleus [GO:0005634]; NuRD complex [GO:0016581]; perinuclear region of cytoplasm [GO:0048471]	Disulfide bond	Part_of (Disulfide between 105 to 105): Note=Interchain;Ontology_term=ECO:0000255;evidence=ECO:0000255				Part_of (Site: 105 to 105): Note=Does not alter homodimerization. C->A;Ontology_term=ECO:0000269;evidence=ECO:0000269|PubMed:22427660;Dbxref=PMID:22427660
O14545_C267	AVC*EADQSHGGPR	O14545	TRAF-type zinc finger domain-containing protein 1	TRAFD1	1	0	-0.0746272	0.121715						no	negative regulation of innate immune response [GO:0045824]	metal ion binding [GO:0046872]	mitochondrion [GO:0005739]			Phosphorylation	Around (Site: 272 to 272): PhosphoSitePlus: Phosphorylation: O14545_S272
O14545_C60	SDMETHMAAEHC*QVTCK	O14545	TRAF-type zinc finger domain-containing protein 1	TRAFD1	1	0	0.109173	0.112236						no	negative regulation of innate immune response [GO:0045824]	metal ion binding [GO:0046872]	mitochondrion [GO:0005739]	Zinc finger	Part_of (Site: 27 to 103): Note=TRAF-type	Ubiquitination	Around (Site: 65 to 65): PhosphoSitePlus: Ubiquitination: O14545_K65
O14562_C185	AEENKKEPLC*R	O14562	Ubiquitin domain-containing protein UBFD1	UBFD1	1	0	-0.0361293	0.0509818						no		cadherin binding [GO:0045296]; RNA binding [GO:0003723]
O14578_C105	SLVGC*GHFAEVQVVR	O14578	Citron Rho-interacting kinase	CIT	1	0	-0.0795622	0.0901757				"DB12010; Fostamatinib.";	DISEASE: Microcephaly 17, primary, autosomal recessive (MCPH17) [MIM:617090]: A form of microcephaly, a disease defined as a head circumference more than 3 standard deviations below the age, sex and ethnically matched mean. Brain weight is markedly reduced and the cerebral cortex is disproportionately small. MCPH17 is a severe form characterized by lissencephaly, enlarged ventricles, agenesis of …	yes	generation of neurons [GO:0048699]; mitotic cell cycle [GO:0000278]; mitotic cytokinesis [GO:0000281]; negative regulation of hippo signaling [GO:0035331]; neuron apoptotic process [GO:0051402]; positive regulation of cytokinesis [GO:0032467]; regulation of actin cytoskeleton organization [GO:0032956]	3-phosphoinositide-dependent protein kinase activity [GO:0004676]; AMP-activated protein kinase activity [GO:0004679]; ATP binding [GO:0005524]; DNA-dependent protein kinase activity [GO:0004677]; eukaryotic translation initiation factor 2alpha kinase activity [GO:0004694]; histone H2AS1 kinase activity [GO:0044024]; histone H2AS121 kinase activity [GO:0072371]; histone H2AT120 kinase activity [G…	cytosol [GO:0005829]; membrane [GO:0016020]	Binding site	Part_of (Site: 103 to 111): Ontology_term=ECO:0000255;evidence=ECO:0000255|PROSITE-ProRule:PRU00159			Around (Site: 106 to 106): ID=VAR_077442;Note=In MCPH17%3B impairs kinase activity%3B exhibits abnormal mitotic cytokinesis%3B exhibits multipolar spindles%3B increases the neurons apoptotic process. G->V;Ontology_term=ECO:0000269;evidence=ECO:0000269|PubMed:27453578;Dbxref=dbSNP:rs886037892,PMID:27453578
O14579_C34	NAFYIGSYQQC*INEAQR	O14579	Coatomer subunit epsilon	COPE	1	0	-0.442157	0.360248						no	endoplasmic reticulum to Golgi vesicle-mediated transport [GO:0006888]; intra-Golgi vesicle-mediated transport [GO:0006891]; protein localization to axon [GO:0099612]; protein transport [GO:0015031]; retrograde vesicle-mediated transport, Golgi to endoplasmic reticulum [GO:0006890]	structural molecule activity [GO:0005198]	COPI vesicle coat [GO:0030126]; cytosol [GO:0005829]; endoplasmic reticulum membrane [GO:0005789]; Golgi apparatus [GO:0005794]; Golgi membrane [GO:0000139]; nucleoplasm [GO:0005654]; transport vesicle [GO:0030133]
O14617_C1103	VDSC*ASMYSR	O14617	AP-3 complex subunit delta-1	AP3D1	1	0	-0.287384	0.357962					DISEASE: Hermansky-Pudlak syndrome 10 (HPS10) [MIM:617050]: A form of Hermansky-Pudlak syndrome, a genetically heterogeneous autosomal recessive disorder characterized by oculocutaneous albinism, bleeding due to platelet storage pool deficiency, and lysosomal storage defects. This syndrome results from defects of diverse cytoplasmic organelles including melanosomes, platelet dense granules and ly…	yes	anterograde axonal transport [GO:0008089]; anterograde synaptic vesicle transport [GO:0048490]; antigen processing and presentation, exogenous lipid antigen via MHC class Ib [GO:0048007]; clathrin-coated vesicle cargo loading, AP-3-mediated [GO:0035654]; endosome to melanosome transport [GO:0035646]; Golgi to vacuole transport [GO:0006896]; intracellular protein transport [GO:0006886]; intracellu…		AP-3 adaptor complex [GO:0030123]; axon cytoplasm [GO:1904115]; early endosome [GO:0005769]; endosome membrane [GO:0010008]; glutamatergic synapse [GO:0098978]; Golgi apparatus [GO:0005794]; Golgi membrane [GO:0000139]; lysosomal membrane [GO:0005765]; membrane [GO:0016020]; postsynapse [GO:0098794]; presynaptic endosome [GO:0098830]; terminal bouton [GO:0043195]
O14617_C208	LEDPDPGVQSAAVNVIC*ELAR	O14617	AP-3 complex subunit delta-1	AP3D1	1	0	-0.0531291	0.0742114					DISEASE: Hermansky-Pudlak syndrome 10 (HPS10) [MIM:617050]: A form of Hermansky-Pudlak syndrome, a genetically heterogeneous autosomal recessive disorder characterized by oculocutaneous albinism, bleeding due to platelet storage pool deficiency, and lysosomal storage defects. This syndrome results from defects of diverse cytoplasmic organelles including melanosomes, platelet dense granules and ly…	yes	anterograde axonal transport [GO:0008089]; anterograde synaptic vesicle transport [GO:0048490]; antigen processing and presentation, exogenous lipid antigen via MHC class Ib [GO:0048007]; clathrin-coated vesicle cargo loading, AP-3-mediated [GO:0035654]; endosome to melanosome transport [GO:0035646]; Golgi to vacuole transport [GO:0006896]; intracellular protein transport [GO:0006886]; intracellu…		AP-3 adaptor complex [GO:0030123]; axon cytoplasm [GO:1904115]; early endosome [GO:0005769]; endosome membrane [GO:0010008]; glutamatergic synapse [GO:0098978]; Golgi apparatus [GO:0005794]; Golgi membrane [GO:0000139]; lysosomal membrane [GO:0005765]; membrane [GO:0016020]; postsynapse [GO:0098794]; presynaptic endosome [GO:0098830]; terminal bouton [GO:0043195]
O14617_C39	YISQC*IDEIKQELKQDNIAVK	O14617	AP-3 complex subunit delta-1	AP3D1	1	0	-0.133236	0.21562					DISEASE: Hermansky-Pudlak syndrome 10 (HPS10) [MIM:617050]: A form of Hermansky-Pudlak syndrome, a genetically heterogeneous autosomal recessive disorder characterized by oculocutaneous albinism, bleeding due to platelet storage pool deficiency, and lysosomal storage defects. This syndrome results from defects of diverse cytoplasmic organelles including melanosomes, platelet dense granules and ly…	yes	anterograde axonal transport [GO:0008089]; anterograde synaptic vesicle transport [GO:0048490]; antigen processing and presentation, exogenous lipid antigen via MHC class Ib [GO:0048007]; clathrin-coated vesicle cargo loading, AP-3-mediated [GO:0035654]; endosome to melanosome transport [GO:0035646]; Golgi to vacuole transport [GO:0006896]; intracellular protein transport [GO:0006886]; intracellu…		AP-3 adaptor complex [GO:0030123]; axon cytoplasm [GO:1904115]; early endosome [GO:0005769]; endosome membrane [GO:0010008]; glutamatergic synapse [GO:0098978]; Golgi apparatus [GO:0005794]; Golgi membrane [GO:0000139]; lysosomal membrane [GO:0005765]; membrane [GO:0016020]; postsynapse [GO:0098794]; presynaptic endosome [GO:0098830]; terminal bouton [GO:0043195]			Ubiquitination	Around (Site: 34 to 34): PhosphoSitePlus: Ubiquitination: O14617_K34, Around (Site: 44 to 44): PhosphoSitePlus: Ubiquitination: O14617_K44
O14618_C227	LAC*GIIAR	O14618	Copper chaperone for superoxide dismutase	CCS	1	0	-0.0795962	0.0869326				"DB09130; Copper.";"DB01593; Zinc.";"DB14487; Zinc acetate.";"DB14533; Zinc chloride.";"DB14548; Zinc sulfate, unspecified form.";		no	cellular response to oxidative stress [GO:0034599]; protein maturation by copper ion transfer [GO:0015680]; removal of superoxide radicals [GO:0019430]; superoxide metabolic process [GO:0006801]	cadherin binding [GO:0045296]; copper ion binding [GO:0005507]; protein-disulfide reductase activity [GO:0015035]; superoxide dismutase copper chaperone activity [GO:0016532]	cytoplasm [GO:0005737]; cytosol [GO:0005829]; mitochondrion [GO:0005739]; nucleus [GO:0005634]	Disulfide bond	Part_of (Disulfide between 141 to 227): Ontology_term=ECO:0000269,ECO:0007744;evidence=ECO:0000269|PubMed:10677207,ECO:0007744|PDB:1DO5;Dbxref=PMID:10677207
O14640_C338	C*WDPTPR	O14640	Segment polarity protein dishevelled homolog DVL-1	DVL1	1	0	-0.0333102	0.0183398			Contains ions that map to multiple proteins: P54792_C338		DISEASE: Robinow syndrome, autosomal dominant 2 (DRS2) [MIM:616331]: A rare skeletal dysplasia syndrome characterized by dysmorphic features resembling a fetal face, mesomelic limb shortening, hypoplastic external genitalia in males, costovertebral segmentation defects, and renal anomalies. {ECO:0000269|PubMed:25817014, ECO:0000269|PubMed:25817016}. Note=The disease is caused by variants affectin…	yes	axon extension [GO:0048675]; axon guidance [GO:0007411]; canonical Wnt signaling pathway [GO:0060070]; cochlea morphogenesis [GO:0090103]; collateral sprouting [GO:0048668]; convergent extension involved in neural plate elongation [GO:0022007]; cytoplasmic microtubule organization [GO:0031122]; dendrite morphogenesis [GO:0048813]; dendritic spine morphogenesis [GO:0060997]; heart looping [GO:0001…	beta-catenin binding [GO:0008013]; enzyme binding [GO:0019899]; frizzled binding [GO:0005109]; identical protein binding [GO:0042802]; protein kinase binding [GO:0019901]; small GTPase binding [GO:0031267]	clathrin-coated vesicle [GO:0030136]; cytoplasmic vesicle [GO:0031410]; cytosol [GO:0005829]; dendritic spine [GO:0043197]; glutamatergic synapse [GO:0098978]; growth cone [GO:0030426]; lateral plasma membrane [GO:0016328]; microtubule [GO:0005874]; neuron projection [GO:0043005]; neuronal cell body [GO:0043025]; neuronal dense core vesicle [GO:0098992]; postsynaptic density [GO:0014069]; presyna…			Ubiquitination	Around (Site: 337 to 337): PhosphoSitePlus: Ubiquitination: O14640_K337
O14640_C688	AMGNPC*EFFVDIM	O14640	Segment polarity protein dishevelled homolog DVL-1	DVL1	1	0	-0.382256	0.27507			Contains ions that map to multiple proteins: P54792_C663		DISEASE: Robinow syndrome, autosomal dominant 2 (DRS2) [MIM:616331]: A rare skeletal dysplasia syndrome characterized by dysmorphic features resembling a fetal face, mesomelic limb shortening, hypoplastic external genitalia in males, costovertebral segmentation defects, and renal anomalies. {ECO:0000269|PubMed:25817014, ECO:0000269|PubMed:25817016}. Note=The disease is caused by variants affectin…	yes	axon extension [GO:0048675]; axon guidance [GO:0007411]; canonical Wnt signaling pathway [GO:0060070]; cochlea morphogenesis [GO:0090103]; collateral sprouting [GO:0048668]; convergent extension involved in neural plate elongation [GO:0022007]; cytoplasmic microtubule organization [GO:0031122]; dendrite morphogenesis [GO:0048813]; dendritic spine morphogenesis [GO:0060997]; heart looping [GO:0001…	beta-catenin binding [GO:0008013]; enzyme binding [GO:0019899]; frizzled binding [GO:0005109]; identical protein binding [GO:0042802]; protein kinase binding [GO:0019901]; small GTPase binding [GO:0031267]	clathrin-coated vesicle [GO:0030136]; cytoplasmic vesicle [GO:0031410]; cytosol [GO:0005829]; dendritic spine [GO:0043197]; glutamatergic synapse [GO:0098978]; growth cone [GO:0030426]; lateral plasma membrane [GO:0016328]; microtubule [GO:0005874]; neuron projection [GO:0043005]; neuronal cell body [GO:0043025]; neuronal dense core vesicle [GO:0098992]; postsynaptic density [GO:0014069]; presyna…
O14641_C354	C*WDPSPQAYFTLPR	O14641	Segment polarity protein dishevelled homolog DVL-2	DVL2	1	0	0.0142145	0.00931413						no	canonical Wnt signaling pathway [GO:0060070]; cochlea morphogenesis [GO:0090103]; convergent extension involved in neural plate elongation [GO:0022007]; heart development [GO:0007507]; heart looping [GO:0001947]; intracellular signal transduction [GO:0035556]; neural tube closure [GO:0001843]; non-canonical Wnt signaling pathway [GO:0035567]; outflow tract morphogenesis [GO:0003151]; positive reg…	frizzled binding [GO:0005109]; identical protein binding [GO:0042802]; protein domain specific binding [GO:0019904]; protein kinase binding [GO:0019901]; protein-macromolecule adaptor activity [GO:0030674]; small GTPase binding [GO:0031267]	aggresome [GO:0016235]; apical part of cell [GO:0045177]; clathrin-coated endocytic vesicle [GO:0045334]; cytoplasm [GO:0005737]; cytoplasmic vesicle [GO:0031410]; cytosol [GO:0005829]; lateral plasma membrane [GO:0016328]; nuclear body [GO:0016604]; nucleoplasm [GO:0005654]; nucleus [GO:0005634]			Phosphorylation, Ubiquitination	Around (Site: 358 to 358): PhosphoSitePlus: Phosphorylation: O14641_S358, Around (Site: 353 to 353): PhosphoSitePlus: Ubiquitination: O14641_K353
O14646_C1176	LGELVHNGC*IK	O14646	Chromodomain-helicase-DNA-binding protein 1	CHD1	1	0	0.0958565	0.0417207					DISEASE: Pilarowski-Bjornsson syndrome (PILBOS) [MIM:617682]: An autosomal dominant disorder characterized by developmental delay, speech apraxia, intellectual disability, autism, and facial dysmorphic features. Some patients may have seizures. {ECO:0000269|PubMed:28866611}. Note=The disease is caused by variants affecting the gene represented in this entry.	yes	chromatin remodeling [GO:0006338]; nucleosome organization [GO:0034728]; positive regulation by host of viral transcription [GO:0043923]	ATP binding [GO:0005524]; ATP hydrolysis activity [GO:0016887]; ATP-dependent chromatin remodeler activity [GO:0140658]; ATP-dependent H2AZ histone chaperone activity [GO:0140849]; ATP-dependent H3-H4 histone complex chaperone activity [GO:0140665]; chromatin binding [GO:0003682]; chromatin extrusion motor activity [GO:0140584]; cohesin loader activity [GO:0061775]; DNA binding [GO:0003677]; DNA …	chromatin [GO:0000785]; cytoplasm [GO:0005737]; nuclear chromosome [GO:0000228]; nucleoplasm [GO:0005654]; nucleus [GO:0005634]
O14653_C18	QVHEIQSC*MGR	O14653	Golgi SNAP receptor complex member 2	GOSR2	1	0	-0.0519685	0.059756					DISEASE: Epilepsy, progressive myoclonic 6 (EPM6) [MIM:614018]: A form of progressive myoclonic epilepsy, a clinically and genetically heterogeneous group of disorders defined by the combination of action and reflex myoclonus, other types of epileptic seizures, and progressive neurodegeneration and neurocognitive impairment. EPM6 is an autosomal recessive form characterized by onset of ataxia in …	yes	intra-Golgi vesicle-mediated transport [GO:0006891]; protein transport [GO:0015031]; vesicle fusion [GO:0006906]	SNAP receptor activity [GO:0005484]; SNARE binding [GO:0000149]	cytosol [GO:0005829]; endoplasmic reticulum membrane [GO:0005789]; endoplasmic reticulum-Golgi intermediate compartment membrane [GO:0033116]; ER to Golgi transport vesicle membrane [GO:0012507]; Golgi apparatus [GO:0005794]; Golgi membrane [GO:0000139]; late endosome membrane [GO:0031902]; membrane [GO:0016020]; nucleoplasm [GO:0005654]; SNARE complex [GO:0031201]
O14672_C173	YGPQGGC*ADHSVFER	O14672	Disintegrin and metalloproteinase domain-containing protein 10	ADAM10	1	0	0.397518	0.340982				"DB04991; XL784.";	DISEASE: Reticulate acropigmentation of Kitamura (RAK) [MIM:615537]: A rare cutaneous pigmentation disorder characterized by reticulate, slightly depressed, sharply demarcated brown macules without hypopigmentation, affecting the dorsa of the hands and feet and appearing in the first or second decade of life. The macules gradually darken and extend to the proximal regions of the extremities. The …	yes	adherens junction organization [GO:0034332]; amyloid precursor protein catabolic process [GO:0042987]; cell-cell signaling [GO:0007267]; cochlea development [GO:0090102]; constitutive protein ectodomain proteolysis [GO:0051089]; epidermal growth factor receptor ligand maturation [GO:0038004]; extracellular matrix disassembly [GO:0022617]; in utero embryonic development [GO:0001701]; integrin-medi…	endopeptidase activity [GO:0004175]; integrin binding [GO:0005178]; metal ion binding [GO:0046872]; metallodipeptidase activity [GO:0070573]; metalloendopeptidase activity [GO:0004222]; metalloendopeptidase activity involved in amyloid precursor protein catabolic process [GO:1902945]; metallopeptidase activity [GO:0008237]; protein homodimerization activity [GO:0042803]; protein kinase binding [G…	adherens junction [GO:0005912]; axon [GO:0030424]; cell surface [GO:0009986]; clathrin-coated vesicle [GO:0030136]; cytoplasm [GO:0005737]; dendrite [GO:0030425]; endoplasmic reticulum lumen [GO:0005788]; extracellular exosome [GO:0070062]; focal adhesion [GO:0005925]; glutamatergic synapse [GO:0098978]; Golgi apparatus [GO:0005794]; Golgi membrane [GO:0000139]; Golgi-associated vesicle [GO:00057…	Binding site	Part_of (Site: 173 to 173): Note=In inhibited form;Ontology_term=ECO:0000250;evidence=ECO:0000250|UniProtKB:P03956			Around (Site: 170 to 170): ID=VAR_070908;Note=In AD18%3B associated with disease susceptibility%3B significantly attenuates alpha-secretase activity of the enzyme%3B shifts APP processing toward beta-secretase-mediated cleavage resulting in enhanced amyloid-beta plaque load and reactive gliosis. Q->H;Ontology_term=ECO:0000269,ECO:0000269;evidence=ECO:0000269|PubMed:19608551,ECO:0000269|PubMed:240…
O14684_C59	HGGPQYC*R	O14684	Prostaglandin E synthase	PTGES	1	0	-0.0277458	0.0394329						no	cell population proliferation [GO:0008283]; negative regulation of cell population proliferation [GO:0008285]; positive regulation of prostaglandin secretion [GO:0032308]; prostaglandin biosynthetic process [GO:0001516]; prostaglandin metabolic process [GO:0006693]; regulation of fever generation [GO:0031620]; regulation of inflammatory response [GO:0050727]; sensory perception of pain [GO:001923…	glutathione binding [GO:0043295]; glutathione peroxidase activity [GO:0004602]; glutathione transferase activity [GO:0004364]; prostaglandin-D synthase activity [GO:0004667]; prostaglandin-E synthase activity [GO:0050220]	endoplasmic reticulum membrane [GO:0005789]; membrane [GO:0016020]; nuclear envelope lumen [GO:0005641]; perinuclear region of cytoplasm [GO:0048471]			Phosphorylation	Around (Site: 58 to 58): PhosphoSitePlus: Phosphorylation: O14684_Y58
O14686_C1909	EQHLGC*GTPGLEGSR	O14686	Histone-lysine N-methyltransferase 2D	KMT2D	1	0	0.0591453	0.0878619					DISEASE: Kabuki syndrome 1 (KABUK1) [MIM:147920]: An autosomal dominant, congenital syndrome characterized by intellectual disability and additional features, including postnatal dwarfism, a peculiar facies characterized by long palpebral fissures with eversion of the lateral third of the lower eyelids, a broad and depressed nasal tip, large prominent earlobes, a cleft or high-arched palate, scol…	yes	beta-catenin-TCF complex assembly [GO:1904837]; heterochromatin formation [GO:0031507]; methylation [GO:0032259]; oocyte growth [GO:0001555]; oogenesis [GO:0048477]; positive regulation of cell population proliferation [GO:0008284]; positive regulation of intracellular estrogen receptor signaling pathway [GO:0033148]; positive regulation of transcription by RNA polymerase II [GO:0045944]; regulat…	DNA binding [GO:0003677]; histone H3K4 methyltransferase activity [GO:0042800]; histone H3K4 monomethyltransferase activity [GO:0140945]; histone H3K4 trimethyltransferase activity [GO:0140999]; metal ion binding [GO:0046872]; transcription cis-regulatory region binding [GO:0000976]; transcription coactivator activity [GO:0003713]	MLL3/4 complex [GO:0044666]; nucleoplasm [GO:0005654]; nucleus [GO:0005634]			Phosphorylation	Around (Site: 1911 to 1911): PhosphoSitePlus: Phosphorylation: O14686_T1911	Part_of (Site: 223 to 5537): ID=VAR_087947;Note=In KABUK1. Missing;Ontology_term=ECO:0000269;evidence=ECO:0000269|PubMed:21658225;Dbxref=PMID:21658225, Part_of (Site: 641 to 5537): ID=VAR_087948;Note=In KABUK1. Missing;Ontology_term=ECO:0000269;evidence=ECO:0000269|PubMed:21658225;Dbxref=PMID:21658225, Part_of (Site: 1473 to 5537): ID=VAR_087949;Note=In KABUK1. Missing;Ontology_term=ECO:0000269;e…
O14686_C1948	TPLQRPFLQGGLPLGNLPSSSPMDSYPGLC*QSPFLDSR	O14686	Histone-lysine N-methyltransferase 2D	KMT2D	1	0	0.0611699	0.0322633					DISEASE: Kabuki syndrome 1 (KABUK1) [MIM:147920]: An autosomal dominant, congenital syndrome characterized by intellectual disability and additional features, including postnatal dwarfism, a peculiar facies characterized by long palpebral fissures with eversion of the lateral third of the lower eyelids, a broad and depressed nasal tip, large prominent earlobes, a cleft or high-arched palate, scol…	yes	beta-catenin-TCF complex assembly [GO:1904837]; heterochromatin formation [GO:0031507]; methylation [GO:0032259]; oocyte growth [GO:0001555]; oogenesis [GO:0048477]; positive regulation of cell population proliferation [GO:0008284]; positive regulation of intracellular estrogen receptor signaling pathway [GO:0033148]; positive regulation of transcription by RNA polymerase II [GO:0045944]; regulat…	DNA binding [GO:0003677]; histone H3K4 methyltransferase activity [GO:0042800]; histone H3K4 monomethyltransferase activity [GO:0140945]; histone H3K4 trimethyltransferase activity [GO:0140999]; metal ion binding [GO:0046872]; transcription cis-regulatory region binding [GO:0000976]; transcription coactivator activity [GO:0003713]	MLL3/4 complex [GO:0044666]; nucleoplasm [GO:0005654]; nucleus [GO:0005634]			Phosphorylation	Around (Site: 1950 to 1950): PhosphoSitePlus: Phosphorylation: O14686_S1950	Part_of (Site: 223 to 5537): ID=VAR_087947;Note=In KABUK1. Missing;Ontology_term=ECO:0000269;evidence=ECO:0000269|PubMed:21658225;Dbxref=PMID:21658225, Part_of (Site: 641 to 5537): ID=VAR_087948;Note=In KABUK1. Missing;Ontology_term=ECO:0000269;evidence=ECO:0000269|PubMed:21658225;Dbxref=PMID:21658225, Part_of (Site: 1473 to 5537): ID=VAR_087949;Note=In KABUK1. Missing;Ontology_term=ECO:0000269;e…
O14686_C2249	C*PSLDNLAVPESPGVGGGK	O14686	Histone-lysine N-methyltransferase 2D	KMT2D	1	0	0.00249579	0.00271775					DISEASE: Kabuki syndrome 1 (KABUK1) [MIM:147920]: An autosomal dominant, congenital syndrome characterized by intellectual disability and additional features, including postnatal dwarfism, a peculiar facies characterized by long palpebral fissures with eversion of the lateral third of the lower eyelids, a broad and depressed nasal tip, large prominent earlobes, a cleft or high-arched palate, scol…	yes	beta-catenin-TCF complex assembly [GO:1904837]; heterochromatin formation [GO:0031507]; methylation [GO:0032259]; oocyte growth [GO:0001555]; oogenesis [GO:0048477]; positive regulation of cell population proliferation [GO:0008284]; positive regulation of intracellular estrogen receptor signaling pathway [GO:0033148]; positive regulation of transcription by RNA polymerase II [GO:0045944]; regulat…	DNA binding [GO:0003677]; histone H3K4 methyltransferase activity [GO:0042800]; histone H3K4 monomethyltransferase activity [GO:0140945]; histone H3K4 trimethyltransferase activity [GO:0140999]; metal ion binding [GO:0046872]; transcription cis-regulatory region binding [GO:0000976]; transcription coactivator activity [GO:0003713]	MLL3/4 complex [GO:0044666]; nucleoplasm [GO:0005654]; nucleus [GO:0005634]			Acetylation, Phosphorylation, Modified residue	Around (Site: 2246 to 2246): PhosphoSitePlus: Acetylation: O14686_K2246, Around (Site: 2251 to 2251): PhosphoSitePlus: Phosphorylation: O14686_S2251, Around (Site: 2246 to 2246): Note=N6-acetyllysine;Ontology_term=ECO:0007744;evidence=ECO:0007744|PubMed:19608861;Dbxref=PMID:19608861	Part_of (Site: 223 to 5537): ID=VAR_087947;Note=In KABUK1. Missing;Ontology_term=ECO:0000269;evidence=ECO:0000269|PubMed:21658225;Dbxref=PMID:21658225, Part_of (Site: 641 to 5537): ID=VAR_087948;Note=In KABUK1. Missing;Ontology_term=ECO:0000269;evidence=ECO:0000269|PubMed:21658225;Dbxref=PMID:21658225, Part_of (Site: 1473 to 5537): ID=VAR_087949;Note=In KABUK1. Missing;Ontology_term=ECO:0000269;e…
O14686_C369	SVAEQHTPVC*SR	O14686	Histone-lysine N-methyltransferase 2D	KMT2D	1	0	0.011166	0.00831538					DISEASE: Kabuki syndrome 1 (KABUK1) [MIM:147920]: An autosomal dominant, congenital syndrome characterized by intellectual disability and additional features, including postnatal dwarfism, a peculiar facies characterized by long palpebral fissures with eversion of the lateral third of the lower eyelids, a broad and depressed nasal tip, large prominent earlobes, a cleft or high-arched palate, scol…	yes	beta-catenin-TCF complex assembly [GO:1904837]; heterochromatin formation [GO:0031507]; methylation [GO:0032259]; oocyte growth [GO:0001555]; oogenesis [GO:0048477]; positive regulation of cell population proliferation [GO:0008284]; positive regulation of intracellular estrogen receptor signaling pathway [GO:0033148]; positive regulation of transcription by RNA polymerase II [GO:0045944]; regulat…	DNA binding [GO:0003677]; histone H3K4 methyltransferase activity [GO:0042800]; histone H3K4 monomethyltransferase activity [GO:0140945]; histone H3K4 trimethyltransferase activity [GO:0140999]; metal ion binding [GO:0046872]; transcription cis-regulatory region binding [GO:0000976]; transcription coactivator activity [GO:0003713]	MLL3/4 complex [GO:0044666]; nucleoplasm [GO:0005654]; nucleus [GO:0005634]			Phosphorylation	Around (Site: 366 to 366): PhosphoSitePlus: Phosphorylation: O14686_T366, Around (Site: 373 to 373): PhosphoSitePlus: Phosphorylation: O14686_S373	Part_of (Site: 223 to 5537): ID=VAR_087947;Note=In KABUK1. Missing;Ontology_term=ECO:0000269;evidence=ECO:0000269|PubMed:21658225;Dbxref=PMID:21658225
O14686_C414	EPGPLQC*EAKPLGK	O14686	Histone-lysine N-methyltransferase 2D	KMT2D	1	0	0.0424689	0.0383682					DISEASE: Kabuki syndrome 1 (KABUK1) [MIM:147920]: An autosomal dominant, congenital syndrome characterized by intellectual disability and additional features, including postnatal dwarfism, a peculiar facies characterized by long palpebral fissures with eversion of the lateral third of the lower eyelids, a broad and depressed nasal tip, large prominent earlobes, a cleft or high-arched palate, scol…	yes	beta-catenin-TCF complex assembly [GO:1904837]; heterochromatin formation [GO:0031507]; methylation [GO:0032259]; oocyte growth [GO:0001555]; oogenesis [GO:0048477]; positive regulation of cell population proliferation [GO:0008284]; positive regulation of intracellular estrogen receptor signaling pathway [GO:0033148]; positive regulation of transcription by RNA polymerase II [GO:0045944]; regulat…	DNA binding [GO:0003677]; histone H3K4 methyltransferase activity [GO:0042800]; histone H3K4 monomethyltransferase activity [GO:0140945]; histone H3K4 trimethyltransferase activity [GO:0140999]; metal ion binding [GO:0046872]; transcription cis-regulatory region binding [GO:0000976]; transcription coactivator activity [GO:0003713]	MLL3/4 complex [GO:0044666]; nucleoplasm [GO:0005654]; nucleus [GO:0005634]					Part_of (Site: 223 to 5537): ID=VAR_087947;Note=In KABUK1. Missing;Ontology_term=ECO:0000269;evidence=ECO:0000269|PubMed:21658225;Dbxref=PMID:21658225
O14686_C5314	IAESLPGVESC*QNYLFR	O14686	Histone-lysine N-methyltransferase 2D	KMT2D	1	0	0.158579	0.0904863					DISEASE: Kabuki syndrome 1 (KABUK1) [MIM:147920]: An autosomal dominant, congenital syndrome characterized by intellectual disability and additional features, including postnatal dwarfism, a peculiar facies characterized by long palpebral fissures with eversion of the lateral third of the lower eyelids, a broad and depressed nasal tip, large prominent earlobes, a cleft or high-arched palate, scol…	yes	beta-catenin-TCF complex assembly [GO:1904837]; heterochromatin formation [GO:0031507]; methylation [GO:0032259]; oocyte growth [GO:0001555]; oogenesis [GO:0048477]; positive regulation of cell population proliferation [GO:0008284]; positive regulation of intracellular estrogen receptor signaling pathway [GO:0033148]; positive regulation of transcription by RNA polymerase II [GO:0045944]; regulat…	DNA binding [GO:0003677]; histone H3K4 methyltransferase activity [GO:0042800]; histone H3K4 monomethyltransferase activity [GO:0140945]; histone H3K4 trimethyltransferase activity [GO:0140999]; metal ion binding [GO:0046872]; transcription cis-regulatory region binding [GO:0000976]; transcription coactivator activity [GO:0003713]	MLL3/4 complex [GO:0044666]; nucleoplasm [GO:0005654]; nucleus [GO:0005634]					Part_of (Site: 223 to 5537): ID=VAR_087947;Note=In KABUK1. Missing;Ontology_term=ECO:0000269;evidence=ECO:0000269|PubMed:21658225;Dbxref=PMID:21658225, Part_of (Site: 641 to 5537): ID=VAR_087948;Note=In KABUK1. Missing;Ontology_term=ECO:0000269;evidence=ECO:0000269|PubMed:21658225;Dbxref=PMID:21658225, Part_of (Site: 1473 to 5537): ID=VAR_087949;Note=In KABUK1. Missing;Ontology_term=ECO:0000269;e…
O14686_C58	LQETPQDC*SGGPVRR	O14686	Histone-lysine N-methyltransferase 2D	KMT2D	1	0	-0.180971	0.232781					DISEASE: Kabuki syndrome 1 (KABUK1) [MIM:147920]: An autosomal dominant, congenital syndrome characterized by intellectual disability and additional features, including postnatal dwarfism, a peculiar facies characterized by long palpebral fissures with eversion of the lateral third of the lower eyelids, a broad and depressed nasal tip, large prominent earlobes, a cleft or high-arched palate, scol…	yes	beta-catenin-TCF complex assembly [GO:1904837]; heterochromatin formation [GO:0031507]; methylation [GO:0032259]; oocyte growth [GO:0001555]; oogenesis [GO:0048477]; positive regulation of cell population proliferation [GO:0008284]; positive regulation of intracellular estrogen receptor signaling pathway [GO:0033148]; positive regulation of transcription by RNA polymerase II [GO:0045944]; regulat…	DNA binding [GO:0003677]; histone H3K4 methyltransferase activity [GO:0042800]; histone H3K4 monomethyltransferase activity [GO:0140945]; histone H3K4 trimethyltransferase activity [GO:0140999]; metal ion binding [GO:0046872]; transcription cis-regulatory region binding [GO:0000976]; transcription coactivator activity [GO:0003713]	MLL3/4 complex [GO:0044666]; nucleoplasm [GO:0005654]; nucleus [GO:0005634]			Phosphorylation	Around (Site: 54 to 54): PhosphoSitePlus: Phosphorylation: O14686_T54
O14713_C60	SSGQSNNNSDTC*AEFR	O14713	Integrin beta-1-binding protein 1	ITGB1BP1	1	0	-0.135494	0.150059						no	activation of protein kinase B activity [GO:0032148]; biomineral tissue development [GO:0031214]; blood vessel diameter maintenance [GO:0097746]; blood vessel endothelial cell proliferation involved in sprouting angiogenesis [GO:0002043]; cell differentiation [GO:0030154]; cell migration [GO:0016477]; cell-matrix adhesion [GO:0007160]; cellular response to fibroblast growth factor stimulus [GO:00…	GDP-dissociation inhibitor activity [GO:0005092]; integrin binding [GO:0005178]; protein kinase binding [GO:0019901]	cell periphery [GO:0071944]; centriolar satellite [GO:0034451]; cytoplasm [GO:0005737]; cytoskeleton [GO:0005856]; cytosol [GO:0005829]; lamellipodium [GO:0030027]; membrane [GO:0016020]; nuclear body [GO:0016604]; nucleoplasm [GO:0005654]; nucleus [GO:0005634]; perinuclear region of cytoplasm [GO:0048471]; plasma membrane [GO:0005886]; ruffle [GO:0001726]
O14715_C349	AGQNLLEMMAC*DR	O14715	RANBP2-like and GRIP domain-containing protein 8	RGPD8	1	0	-0.0703036	0.104076			Contains ions that map to multiple proteins: Q99666_C349			no	NLS-bearing protein import into nucleus [GO:0006607]	small GTPase binding [GO:0031267]	cytoplasm [GO:0005737]; nuclear pore [GO:0005643]
O14717_C287	YALLLDIVQPTC*R	O14717	tRNA (cytosine(38)-C(5))-methyltransferase	TRDMT1	1	0	-0.692581	0.456834				"DB09462; Glycerin.";"DB00738; Pentamidine.";"DB01752; S-adenosyl-L-homocysteine.";		no	response to amphetamine [GO:0001975]; tRNA methylation [GO:0030488]; tRNA modification [GO:0006400]; tRNA stabilization [GO:0036416]	RNA binding [GO:0003723]; tRNA (cytidine-5-)-methyltransferase activity [GO:0016428]; tRNA methyltransferase activity [GO:0008175]	cytoplasm [GO:0005737]; nucleoplasm [GO:0005654]; nucleus [GO:0005634]
O14727_C258	AFDSQC*QILLTTR	O14727	Apoptotic protease-activating factor 1	APAF1	1	0	-0.253867	0.277552				"DB00171; ATP.";		no	apoptotic process [GO:0006915]; cardiac muscle cell apoptotic process [GO:0010659]; cell differentiation [GO:0030154]; cellular response to transforming growth factor beta stimulus [GO:0071560]; forebrain development [GO:0030900]; intrinsic apoptotic signaling pathway [GO:0097193]; intrinsic apoptotic signaling pathway in response to endoplasmic reticulum stress [GO:0070059]; kidney development […	ADP binding [GO:0043531]; ATP binding [GO:0005524]; cysteine-type endopeptidase activator activity involved in apoptotic process [GO:0008656]; heat shock protein binding [GO:0031072]; identical protein binding [GO:0042802]; nucleotide binding [GO:0000166]	apoptosome [GO:0043293]; cytosol [GO:0005829]; extracellular exosome [GO:0070062]; extracellular region [GO:0005576]; ficolin-1-rich granule lumen [GO:1904813]; nucleus [GO:0005634]; protein-containing complex [GO:0032991]; secretory granule lumen [GO:0034774]
O14727_C450	NC*SQLQDLHKK	O14727	Apoptotic protease-activating factor 1	APAF1	1	0	-0.123831	0.14065				"DB00171; ATP.";		no	apoptotic process [GO:0006915]; cardiac muscle cell apoptotic process [GO:0010659]; cell differentiation [GO:0030154]; cellular response to transforming growth factor beta stimulus [GO:0071560]; forebrain development [GO:0030900]; intrinsic apoptotic signaling pathway [GO:0097193]; intrinsic apoptotic signaling pathway in response to endoplasmic reticulum stress [GO:0070059]; kidney development […	ADP binding [GO:0043531]; ATP binding [GO:0005524]; cysteine-type endopeptidase activator activity involved in apoptotic process [GO:0008656]; heat shock protein binding [GO:0031072]; identical protein binding [GO:0042802]; nucleotide binding [GO:0000166]	apoptosome [GO:0043293]; cytosol [GO:0005829]; extracellular exosome [GO:0070062]; extracellular region [GO:0005576]; ficolin-1-rich granule lumen [GO:1904813]; nucleus [GO:0005634]; protein-containing complex [GO:0032991]; secretory granule lumen [GO:0034774]
O14727_C761	FSPDDKLLASC*SADGTLK	O14727	Apoptotic protease-activating factor 1	APAF1	1	0	-0.143332	0.229801				"DB00171; ATP.";		no	apoptotic process [GO:0006915]; cardiac muscle cell apoptotic process [GO:0010659]; cell differentiation [GO:0030154]; cellular response to transforming growth factor beta stimulus [GO:0071560]; forebrain development [GO:0030900]; intrinsic apoptotic signaling pathway [GO:0097193]; intrinsic apoptotic signaling pathway in response to endoplasmic reticulum stress [GO:0070059]; kidney development […	ADP binding [GO:0043531]; ATP binding [GO:0005524]; cysteine-type endopeptidase activator activity involved in apoptotic process [GO:0008656]; heat shock protein binding [GO:0031072]; identical protein binding [GO:0042802]; nucleotide binding [GO:0000166]	apoptosome [GO:0043293]; cytosol [GO:0005829]; extracellular exosome [GO:0070062]; extracellular region [GO:0005576]; ficolin-1-rich granule lumen [GO:1904813]; nucleus [GO:0005634]; protein-containing complex [GO:0032991]; secretory granule lumen [GO:0034774]			Ubiquitination	Around (Site: 756 to 756): PhosphoSitePlus: Ubiquitination: O14727_K756
O14727_C8	NC*LLQHR	O14727	Apoptotic protease-activating factor 1	APAF1	1	0	-0.0887297	0.0986976				"DB00171; ATP.";		no	apoptotic process [GO:0006915]; cardiac muscle cell apoptotic process [GO:0010659]; cell differentiation [GO:0030154]; cellular response to transforming growth factor beta stimulus [GO:0071560]; forebrain development [GO:0030900]; intrinsic apoptotic signaling pathway [GO:0097193]; intrinsic apoptotic signaling pathway in response to endoplasmic reticulum stress [GO:0070059]; kidney development […	ADP binding [GO:0043531]; ATP binding [GO:0005524]; cysteine-type endopeptidase activator activity involved in apoptotic process [GO:0008656]; heat shock protein binding [GO:0031072]; identical protein binding [GO:0042802]; nucleotide binding [GO:0000166]	apoptosome [GO:0043293]; cytosol [GO:0005829]; extracellular exosome [GO:0070062]; extracellular region [GO:0005576]; ficolin-1-rich granule lumen [GO:1904813]; nucleus [GO:0005634]; protein-containing complex [GO:0032991]; secretory granule lumen [GO:0034774]
O14733_C260	LC*DFGISGR	O14733	Dual specificity mitogen-activated protein kinase kinase 7	MAP2K7	1	0	-0.0901543	0.13599				"DB14904; Pimasertib.";		no	apoptotic process [GO:0006915]; cellular response to interleukin-1 [GO:0071347]; cellular response to lipopolysaccharide [GO:0071222]; cellular senescence [GO:0090398]; Fc-epsilon receptor signaling pathway [GO:0038095]; JNK cascade [GO:0007254]; positive regulation of DNA-templated transcription [GO:0045893]; positive regulation of ERK1 and ERK2 cascade [GO:0070374]; positive regulation of JNK c…	ATP binding [GO:0005524]; enzyme binding [GO:0019899]; histone H2AXY142 kinase activity [GO:0140801]; histone H3Y41 kinase activity [GO:0035401]; JUN kinase kinase activity [GO:0008545]; magnesium ion binding [GO:0000287]; MAP kinase activity [GO:0004707]; MAP kinase kinase activity [GO:0004708]; molecular function activator activity [GO:0140677]; protein kinase binding [GO:0019901]; protein phos…	cytoplasm [GO:0005737]; cytosol [GO:0005829]; nucleus [GO:0005634]			Phosphorylation, Ubiquitination	Around (Site: 265 to 265): PhosphoSitePlus: Phosphorylation: O14733_S265, Around (Site: 258 to 258): PhosphoSitePlus: Ubiquitination: O14733_K258	Around (Site: 259 to 259): ID=VAR_029890;Note=L->F;Ontology_term=ECO:0000269;evidence=ECO:0000269|PubMed:9535930;Dbxref=dbSNP:rs1053566,PMID:9535930
O14733_C280	SAGC*AAYMAPER	O14733	Dual specificity mitogen-activated protein kinase kinase 7	MAP2K7	1	0	0.0995106	0.132251				"DB14904; Pimasertib.";		no	apoptotic process [GO:0006915]; cellular response to interleukin-1 [GO:0071347]; cellular response to lipopolysaccharide [GO:0071222]; cellular senescence [GO:0090398]; Fc-epsilon receptor signaling pathway [GO:0038095]; JNK cascade [GO:0007254]; positive regulation of DNA-templated transcription [GO:0045893]; positive regulation of ERK1 and ERK2 cascade [GO:0070374]; positive regulation of JNK c…	ATP binding [GO:0005524]; enzyme binding [GO:0019899]; histone H2AXY142 kinase activity [GO:0140801]; histone H3Y41 kinase activity [GO:0035401]; JUN kinase kinase activity [GO:0008545]; magnesium ion binding [GO:0000287]; MAP kinase activity [GO:0004707]; MAP kinase kinase activity [GO:0004708]; molecular function activator activity [GO:0140677]; protein kinase binding [GO:0019901]; protein phos…	cytoplasm [GO:0005737]; cytosol [GO:0005829]; nucleus [GO:0005634]			Phosphorylation, Modified residue	Around (Site: 275 to 275): PhosphoSitePlus: Phosphorylation: O14733_T275, Around (Site: 277 to 277): PhosphoSitePlus: Phosphorylation: O14733_S277, Around (Site: 283 to 283): PhosphoSitePlus: Phosphorylation: O14733_Y283, Around (Site: 275 to 275): Note=Phosphothreonine%3B by MAP3K;Ontology_term=ECO:0000250;evidence=ECO:0000250
O14745_C206	IVEVNGVC*MEGK	O14745	Na(+)/H(+) exchange regulatory cofactor NHE-RF1	NHERF1	1	0	0.0144369	0.0168435					DISEASE: Nephrolithiasis/osteoporosis, hypophosphatemic, 2 (NPHLOP2) [MIM:612287]: A disease characterized by decreased renal phosphate absorption, renal phosphate wasting, hypophosphatemia, hyperphosphaturia, hypercalciuria, nephrolithiasis and osteoporosis. {ECO:0000269|PubMed:18784102, ECO:0000269|PubMed:22506049}. Note=The disease is caused by variants affecting the gene represented in this e…	yes	actin cytoskeleton organization [GO:0030036]; adenylate cyclase-activating dopamine receptor signaling pathway [GO:0007191]; auditory receptor cell stereocilium organization [GO:0060088]; bile acid secretion [GO:0032782]; cerebrospinal fluid circulation [GO:0090660]; cilium organization [GO:0044782]; establishment of epithelial cell apical/basal polarity [GO:0045198]; establishment of Golgi local…	beta-2 adrenergic receptor binding [GO:0031698]; beta-catenin binding [GO:0008013]; channel activator activity [GO:0099103]; chloride channel regulator activity [GO:0017081]; dopamine receptor binding [GO:0050780]; gamma-aminobutyric acid transmembrane transporter activity [GO:0015185]; growth factor receptor binding [GO:0070851]; identical protein binding [GO:0042802]; myosin II binding [GO:0045…	actin cytoskeleton [GO:0015629]; apical plasma membrane [GO:0016324]; brush border membrane [GO:0031526]; cell periphery [GO:0071944]; cytoplasm [GO:0005737]; endomembrane system [GO:0012505]; extracellular exosome [GO:0070062]; filopodium [GO:0030175]; membrane [GO:0016020]; microvillus [GO:0005902]; microvillus membrane [GO:0031528]; perinuclear region of cytoplasm [GO:0048471]; plasma membrane…
O14757_C48	AVDC*PENIKK	O14757	Serine/threonine-protein kinase Chk1	CHEK1	1	0	0.00172624	0.0022361				"DB07647; (2R)-1-[(5,6-DIPHENYL-7H-PYRROLO[2,3-D]PYRIMIDIN-4-YL)AMINO]PROPAN-2-OL.";"DB07648; (2R)-3-{[(4Z)-5,6-DIPHENYL-6,7-DIHYDRO-4H-PYRROLO[2,3-D]PYRIMIDIN-4-YLIDENE]AMINO}PROPANE-1,2-DIOL.";"DB07037; (2S)-1-AMINO-3-[(5-NITROQUINOLIN-8-YL)AMINO]PROPAN-2-OL.";"DB07243; (3-ENDO)-8-METHYL-8-AZABICYCLO[3.2.1]OCT-3-YL 1H-PYRROLO[2,3-B]PYRIDINE-3-CARBOXYLATE.";"DB07078; (3Z)-6-(4-HYDROXY-3-METHOXYP…	DISEASE: Oocyte/zygote/embryo maturation arrest 21 (OZEMA21) [MIM:620610]: An autosomal dominant, female infertility disorder characterized by zygote development arrest due to failure of pronuclei fusion. {ECO:0000269|PubMed:33948904, ECO:0000269|PubMed:33953335}. Note=The disease is caused by variants affecting the gene represented in this entry.	yes	apoptotic process [GO:0006915]; apoptotic process involved in development [GO:1902742]; cellular response to caffeine [GO:0071313]; cellular response to mechanical stimulus [GO:0071260]; chromatin remodeling [GO:0006338]; DNA damage checkpoint signaling [GO:0000077]; DNA damage response [GO:0006974]; DNA repair [GO:0006281]; DNA replication [GO:0006260]; G2/M transition of mitotic cell cycle [GO:…	3-phosphoinositide-dependent protein kinase activity [GO:0004676]; AMP-activated protein kinase activity [GO:0004679]; ATP binding [GO:0005524]; DNA-dependent protein kinase activity [GO:0004677]; eukaryotic translation initiation factor 2alpha kinase activity [GO:0004694]; histone H2AS1 kinase activity [GO:0044024]; histone H2AS121 kinase activity [GO:0072371]; histone H2AT120 kinase activity [G…	centrosome [GO:0005813]; chromatin [GO:0000785]; condensed nuclear chromosome [GO:0000794]; cytoplasm [GO:0005737]; cytosol [GO:0005829]; extracellular space [GO:0005615]; intracellular membrane-bounded organelle [GO:0043231]; nucleoplasm [GO:0005654]; nucleus [GO:0005634]; protein-containing complex [GO:0032991]; replication fork [GO:0005657]			Acetylation, Ubiquitination	Around (Site: 53 to 53): PhosphoSitePlus: Acetylation: O14757_K53, Around (Site: 43 to 43): PhosphoSitePlus: Ubiquitination: O14757_K43, Around (Site: 53 to 53): PhosphoSitePlus: Ubiquitination: O14757_K53
O14773_C537	GCHESCLDEEVEGQGFC*SGPGWDPVTGWGTPNFPALLK	O14773	Tripeptidyl-peptidase 1	TPP1	1	0	-0.0705564	0.0469481					DISEASE: Ceroid lipofuscinosis, neuronal, 2 (CLN2) [MIM:204500]: A form of neuronal ceroid lipofuscinosis. Neuronal ceroid lipofuscinoses are progressive neurodegenerative, lysosomal storage diseases characterized by intracellular accumulation of autofluorescent liposomal material, and clinically by seizures, dementia, visual loss, and/or cerebral atrophy. The lipopigment pattern seen most often …	yes	bone resorption [GO:0045453]; central nervous system development [GO:0007417]; epithelial cell differentiation [GO:0030855]; lipid metabolic process [GO:0006629]; lysosomal protein catabolic process [GO:1905146]; lysosome organization [GO:0007040]; nervous system development [GO:0007399]; neuromuscular process controlling balance [GO:0050885]; peptide catabolic process [GO:0043171]; protein catab…	endopeptidase activity [GO:0004175]; lysophosphatidic acid binding [GO:0035727]; metal ion binding [GO:0046872]; peptidase activity [GO:0008233]; peptide binding [GO:0042277]; serine-type endopeptidase activity [GO:0004252]; serine-type peptidase activity [GO:0008236]; sulfatide binding [GO:0120146]; tripeptidyl-peptidase activity [GO:0008240]	extracellular exosome [GO:0070062]; Golgi apparatus [GO:0005794]; lysosomal lumen [GO:0043202]; lysosome [GO:0005764]; melanosome [GO:0042470]; membrane raft [GO:0045121]; recycling endosome [GO:0055037]	Disulfide bond, Binding site	Part_of (Disulfide between 522 to 537): Ontology_term=ECO:0000269,ECO:0000269;evidence=ECO:0000269|PubMed:19038966,ECO:0000269|PubMed:19038967;Dbxref=PMID:19038966,PMID:19038967, Around (Site: 539 to 539): Ontology_term=ECO:0000269,ECO:0000269;evidence=ECO:0000269|PubMed:19038966,ECO:0000269|PubMed:19038967;Dbxref=PMID:19038966,PMID:19038967, Around (Site: 541 to 541): Ontology_term=ECO:0000269,E…
O14776_C1062	YLVLDC*VPEER	O14776	Transcription elongation regulator 1	TCERG1	1	0	-0.0855245	0.101947						no	mRNA processing [GO:0006397]; negative regulation of transcription by RNA polymerase II [GO:0000122]; negative regulation of transcription elongation by RNA polymerase II [GO:0034244]; positive regulation of transcription by RNA polymerase II [GO:0045944]; positive regulation of transcription elongation by RNA polymerase II [GO:0032968]; RNA splicing [GO:0008380]	identical protein binding [GO:0042802]; RNA binding [GO:0003723]; RNA polymerase binding [GO:0070063]; RNA polymerase II-specific DNA-binding transcription factor binding [GO:0061629]; transcription coactivator activity [GO:0003713]; transcription coregulator activity [GO:0003712]; transcription corepressor activity [GO:0003714]; transcription elongation factor activity [GO:0003711]; ubiquitin-li…	nuclear speck [GO:0016607]; nucleoplasm [GO:0005654]; nucleus [GO:0005634]
O14777_C449	FNPEAGANC*LVK	O14777	Kinetochore protein NDC80 homolog	NDC80	1	0	-0.128013	0.20041						no	attachment of mitotic spindle microtubules to kinetochore [GO:0051315]; attachment of spindle microtubules to kinetochore [GO:0008608]; cell division [GO:0051301]; centrosome duplication [GO:0051298]; chromosome segregation [GO:0007059]; establishment of mitotic spindle orientation [GO:0000132]; G2/MI transition of meiotic cell cycle [GO:0008315]; kinetochore organization [GO:0051383]; metaphase …	cyclin binding [GO:0030332]; identical protein binding [GO:0042802]; kinetochore adaptor activity [GO:0140483]; microtubule binding [GO:0008017]	centrosome [GO:0005813]; chromosome, centromeric region [GO:0000775]; cytosol [GO:0005829]; kinetochore [GO:0000776]; membrane [GO:0016020]; Ndc80 complex [GO:0031262]; nucleoplasm [GO:0005654]; nucleus [GO:0005634]; outer kinetochore [GO:0000940]			Ubiquitination	Around (Site: 452 to 452): PhosphoSitePlus: Ubiquitination: O14777_K452
O14777_C528	EAEEEDEKC*ASELESLEK	O14777	Kinetochore protein NDC80 homolog	NDC80	1	0	-0.096444	0.111836						no	attachment of mitotic spindle microtubules to kinetochore [GO:0051315]; attachment of spindle microtubules to kinetochore [GO:0008608]; cell division [GO:0051301]; centrosome duplication [GO:0051298]; chromosome segregation [GO:0007059]; establishment of mitotic spindle orientation [GO:0000132]; G2/MI transition of meiotic cell cycle [GO:0008315]; kinetochore organization [GO:0051383]; metaphase …	cyclin binding [GO:0030332]; identical protein binding [GO:0042802]; kinetochore adaptor activity [GO:0140483]; microtubule binding [GO:0008017]	centrosome [GO:0005813]; chromosome, centromeric region [GO:0000775]; cytosol [GO:0005829]; kinetochore [GO:0000776]; membrane [GO:0016020]; Ndc80 complex [GO:0031262]; nucleoplasm [GO:0005654]; nucleus [GO:0005634]; outer kinetochore [GO:0000940]			Acetylation, Phosphorylation, Modified residue	Around (Site: 527 to 527): PhosphoSitePlus: Acetylation: O14777_K527, Around (Site: 530 to 530): PhosphoSitePlus: Phosphorylation: O14777_S530, Around (Site: 527 to 527): Note=N6-acetyllysine;Ontology_term=ECO:0000269;evidence=ECO:0000269|PubMed:30409912;Dbxref=PMID:30409912
O14777_C614	VDREYEEC*MSEDLSENIK	O14777	Kinetochore protein NDC80 homolog	NDC80	1	0	0.0526811	0.0253605						no	attachment of mitotic spindle microtubules to kinetochore [GO:0051315]; attachment of spindle microtubules to kinetochore [GO:0008608]; cell division [GO:0051301]; centrosome duplication [GO:0051298]; chromosome segregation [GO:0007059]; establishment of mitotic spindle orientation [GO:0000132]; G2/MI transition of meiotic cell cycle [GO:0008315]; kinetochore organization [GO:0051383]; metaphase …	cyclin binding [GO:0030332]; identical protein binding [GO:0042802]; kinetochore adaptor activity [GO:0140483]; microtubule binding [GO:0008017]	centrosome [GO:0005813]; chromosome, centromeric region [GO:0000775]; cytosol [GO:0005829]; kinetochore [GO:0000776]; membrane [GO:0016020]; Ndc80 complex [GO:0031262]; nucleoplasm [GO:0005654]; nucleus [GO:0005634]; outer kinetochore [GO:0000940]			Phosphorylation	Around (Site: 616 to 616): PhosphoSitePlus: Phosphorylation: O14777_S616
O14802_C19	ISHIC*FGMK	O14802	DNA-directed RNA polymerase III subunit RPC1	POLR3A	1	0	-0.0975533	0.116348					DISEASE: Leukodystrophy, hypomyelinating, 7, with or without oligodontia and/or hypogonadotropic hypogonadism (HLD7) [MIM:607694]: An autosomal recessive neurodegenerative disorder characterized by childhood onset of progressive motor decline manifest as spasticity, ataxia, tremor, and cerebellar signs, as well as mild cognitive regression. Other features may include hypodontia or oligodontia and…	yes	defense response to virus [GO:0051607]; DNA-templated transcription [GO:0006351]; innate immune response [GO:0045087]; positive regulation of interferon-beta production [GO:0032728]; tRNA transcription by RNA polymerase III [GO:0042797]	chromatin binding [GO:0003682]; DNA binding [GO:0003677]; DNA-directed 5'-3' RNA polymerase activity [GO:0003899]; DNA/RNA hybrid binding [GO:0071667]; magnesium ion binding [GO:0000287]; mitochondrial single subunit type RNA polymerase activity [GO:0001065]; plastid single subunit type RNA polymerase activity [GO:0001066]; RNA polymerase I activity [GO:0001054]; RNA polymerase II activity [GO:00…	cytoplasm [GO:0005737]; cytosol [GO:0005829]; membrane [GO:0016020]; nucleoplasm [GO:0005654]; nucleus [GO:0005634]; RNA polymerase III complex [GO:0005666]			Acetylation, Phosphorylation	Around (Site: 23 to 23): PhosphoSitePlus: Acetylation: O14802_K23, Around (Site: 24 to 24): PhosphoSitePlus: Phosphorylation: O14802_S24
O14802_C767	DHAGSAC*LR	O14802	DNA-directed RNA polymerase III subunit RPC1	POLR3A	1	0	0.0795841	0.0616377					DISEASE: Leukodystrophy, hypomyelinating, 7, with or without oligodontia and/or hypogonadotropic hypogonadism (HLD7) [MIM:607694]: An autosomal recessive neurodegenerative disorder characterized by childhood onset of progressive motor decline manifest as spasticity, ataxia, tremor, and cerebellar signs, as well as mild cognitive regression. Other features may include hypodontia or oligodontia and…	yes	defense response to virus [GO:0051607]; DNA-templated transcription [GO:0006351]; innate immune response [GO:0045087]; positive regulation of interferon-beta production [GO:0032728]; tRNA transcription by RNA polymerase III [GO:0042797]	chromatin binding [GO:0003682]; DNA binding [GO:0003677]; DNA-directed 5'-3' RNA polymerase activity [GO:0003899]; DNA/RNA hybrid binding [GO:0071667]; magnesium ion binding [GO:0000287]; mitochondrial single subunit type RNA polymerase activity [GO:0001065]; plastid single subunit type RNA polymerase activity [GO:0001066]; RNA polymerase I activity [GO:0001054]; RNA polymerase II activity [GO:00…	cytoplasm [GO:0005737]; cytosol [GO:0005829]; membrane [GO:0016020]; nucleoplasm [GO:0005654]; nucleus [GO:0005634]; RNA polymerase III complex [GO:0005666]					Part_of (Site: 254 to 1390): ID=VAR_081999;Note=In WDRTS. Missing;Ontology_term=ECO:0000269,ECO:0000269;evidence=ECO:0000269|PubMed:30414627,ECO:0000269|PubMed:30450527;Dbxref=PMID:30414627,PMID:30450527, Part_of (Site: 669 to 1390): ID=VAR_082000;Note=In WDRTS. Missing;Ontology_term=ECO:0000269;evidence=ECO:0000269|PubMed:30414627;Dbxref=PMID:30414627
O14802_C960	SEFLC*CQDSFLQEIKK	O14802	DNA-directed RNA polymerase III subunit RPC1	POLR3A	1	0	0.009939	0.00732845					DISEASE: Leukodystrophy, hypomyelinating, 7, with or without oligodontia and/or hypogonadotropic hypogonadism (HLD7) [MIM:607694]: An autosomal recessive neurodegenerative disorder characterized by childhood onset of progressive motor decline manifest as spasticity, ataxia, tremor, and cerebellar signs, as well as mild cognitive regression. Other features may include hypodontia or oligodontia and…	yes	defense response to virus [GO:0051607]; DNA-templated transcription [GO:0006351]; innate immune response [GO:0045087]; positive regulation of interferon-beta production [GO:0032728]; tRNA transcription by RNA polymerase III [GO:0042797]	chromatin binding [GO:0003682]; DNA binding [GO:0003677]; DNA-directed 5'-3' RNA polymerase activity [GO:0003899]; DNA/RNA hybrid binding [GO:0071667]; magnesium ion binding [GO:0000287]; mitochondrial single subunit type RNA polymerase activity [GO:0001065]; plastid single subunit type RNA polymerase activity [GO:0001066]; RNA polymerase I activity [GO:0001054]; RNA polymerase II activity [GO:00…	cytoplasm [GO:0005737]; cytosol [GO:0005829]; membrane [GO:0016020]; nucleoplasm [GO:0005654]; nucleus [GO:0005634]; RNA polymerase III complex [GO:0005666]			Ubiquitination	Around (Site: 955 to 955): PhosphoSitePlus: Ubiquitination: O14802_K955	Part_of (Site: 254 to 1390): ID=VAR_081999;Note=In WDRTS. Missing;Ontology_term=ECO:0000269,ECO:0000269;evidence=ECO:0000269|PubMed:30414627,ECO:0000269|PubMed:30450527;Dbxref=PMID:30414627,PMID:30450527, Part_of (Site: 669 to 1390): ID=VAR_082000;Note=In WDRTS. Missing;Ontology_term=ECO:0000269;evidence=ECO:0000269|PubMed:30414627;Dbxref=PMID:30414627, Part_of (Site: 825 to 1390): ID=VAR_082001;…
O14818_C91	VEC*QSHR	O14818	Proteasome subunit alpha type-7	PSMA7	1	0	-0.130997	0.230999				"DB08515; (3AR,6R,6AS)-6-((S)-((S)-CYCLOHEX-2-ENYL)(HYDROXY)METHYL)-6A-METHYL-4-OXO-HEXAHYDRO-2H-FURO[3,2-C]PYRROLE-6-CARBALDEHYDE.";"DB07558; acetylleucyl-leucyl-norleucinal.";		no	proteasome-mediated ubiquitin-dependent protein catabolic process [GO:0043161]	identical protein binding [GO:0042802]	cytoplasm [GO:0005737]; cytosol [GO:0005829]; extracellular exosome [GO:0070062]; nucleoplasm [GO:0005654]; nucleus [GO:0005634]; proteasome complex [GO:0000502]; proteasome core complex [GO:0005839]; proteasome core complex, alpha-subunit complex [GO:0019773]
O14841_C236	GHTAC*ADAYLTPAIQR	O14841	5-oxoprolinase	OPLAH	1	0	0.00732373	0.0064422				"DB00142; Glutamic acid.";	DISEASE: 5-oxoprolinase deficiency (OPLAHD) [MIM:260005]: A disorder characterized by calcium oxalate/carbonate urolithiasis, and excessive urinary 5-oxo-L-proline. Affected individuals have recurrent episodes of vomiting, diarrhea, and abdominal pain. {ECO:0000269|PubMed:21651516, ECO:0000269|PubMed:23430506}. Note=The disease is caused by variants affecting the gene represented in this entry.	yes	glutathione metabolic process [GO:0006749]	5-oxoprolinase (ATP-hydrolyzing) activity [GO:0017168]; ATP binding [GO:0005524]; identical protein binding [GO:0042802]	cytosol [GO:0005829]
O14867_C646	YSAADC*PLSFLISEK	O14867	Transcription regulator protein BACH1	BACH1	1	0	-1.47041	0.7238						no	DNA repair [GO:0006281]; negative regulation of transcription by RNA polymerase II [GO:0000122]; regulation of DNA-templated transcription [GO:0006355]; regulation of metabolic process [GO:0019222]; regulation of transcription by RNA polymerase II [GO:0006357]	DNA-binding transcription activator activity, RNA polymerase II-specific [GO:0001228]; DNA-binding transcription factor activity [GO:0003700]; DNA-binding transcription factor activity, RNA polymerase II-specific [GO:0000981]; DNA-binding transcription repressor activity, RNA polymerase II-specific [GO:0001227]; heme binding [GO:0020037]; ligand-activated transcription factor activity [GO:0098531…	chromatin [GO:0000785]; cytoplasm [GO:0005737]; cytosol [GO:0005829]; nucleoplasm [GO:0005654]; nucleus [GO:0005634]; RNA polymerase II transcription regulator complex [GO:0090575]
O14880_C56	YKVEYPIMYSTDPENGHIFNC*IQR	O14880	Glutathione S-transferase 3, mitochondrial	MGST3	1	0	0.36733	0.343498				"DB00143; Glutathione.";"DB14924; Ritlecitinib.";		no	arachidonate metabolic process [GO:0019369]; leukotriene biosynthetic process [GO:0019370]; lipid metabolic process [GO:0006629]; prostanoid metabolic process [GO:0006692]	glutathione peroxidase activity [GO:0004602]; glutathione transferase activity [GO:0004364]; identical protein binding [GO:0042802]; leukotriene-C4 synthase activity [GO:0004464]	endoplasmic reticulum [GO:0005783]; endoplasmic reticulum membrane [GO:0005789]; intracellular membrane-bounded organelle [GO:0043231]; membrane [GO:0016020]; mitochondrial outer membrane [GO:0005741]; mitochondrion [GO:0005739]; nuclear envelope [GO:0005635]
O14893_C63	VQIEAAQC*PDVVVAQIDPK	O14893	Gem-associated protein 2	GEMIN2	1	0	-0.0754954	0.100888						no	mRNA processing [GO:0006397]; negative regulation of RNA binding [GO:1905215]; RNA splicing [GO:0008380]; RNA splicing, via transesterification reactions [GO:0000375]; spliceosomal complex assembly [GO:0000245]; spliceosomal snRNP assembly [GO:0000387]		cytosol [GO:0005829]; Gemini of coiled bodies [GO:0097504]; nuclear body [GO:0016604]; nucleolus [GO:0005730]; nucleoplasm [GO:0005654]; nucleus [GO:0005634]; SMN complex [GO:0032797]; SMN-Sm protein complex [GO:0034719]; spliceosomal complex [GO:0005681]
O14920_C524	EMEQAVELC*GRENEVK	O14920	Inhibitor of nuclear factor kappa-B kinase subunit beta	IKBKB	1	0	-0.262581	0.194901				"DB06151; Acetylcysteine.";"DB00945; Acetylsalicylic acid.";"DB01169; Arsenic trioxide.";"DB00995; Auranofin.";"DB06521; Ertiprotafib.";"DB12010; Fostamatinib.";"DB00244; Mesalazine.";"DB05183; MLN0415.";"DB00795; Sulfasalazine.";	DISEASE: Immunodeficiency 15B (IMD15B) [MIM:615592]: An autosomal recessive primary immunodeficiency disorder characterized by onset in infancy of life-threatening bacterial, fungal, and viral infections and failure to thrive. Laboratory studies show hypo- or agammaglobulinemia with relatively normal numbers of B and T-cells, and impaired differentiation and activation of immune cells. {ECO:00002…	yes	antigen processing and presentation of exogenous peptide antigen via MHC class I, TAP-dependent [GO:0002479]; canonical NF-kappaB signal transduction [GO:0007249]; cellular response to tumor necrosis factor [GO:0071356]; Fc-epsilon receptor signaling pathway [GO:0038095]; inflammatory response [GO:0006954]; innate immune response [GO:0045087]; interleukin-1-mediated signaling pathway [GO:0070498]…	3-phosphoinositide-dependent protein kinase activity [GO:0004676]; AMP-activated protein kinase activity [GO:0004679]; ATP binding [GO:0005524]; DNA-dependent protein kinase activity [GO:0004677]; eukaryotic translation initiation factor 2alpha kinase activity [GO:0004694]; histone H2AS1 kinase activity [GO:0044024]; histone H2AS121 kinase activity [GO:0072371]; histone H2AT120 kinase activity [G…	CD40 receptor complex [GO:0035631]; cytoplasm [GO:0005737]; cytoplasmic side of plasma membrane [GO:0009898]; cytosol [GO:0005829]; IkappaB kinase complex [GO:0008385]; membrane raft [GO:0045121]; nucleus [GO:0005634]					Around (Site: 526 to 526): ID=VAR_040568;Note=R->Q;Ontology_term=ECO:0000269;evidence=ECO:0000269|PubMed:17344846;Dbxref=dbSNP:rs2272736,PMID:17344846	Part_of (Site: 272 to 756): Note=Loss of activation of NF-kappa-B signaling. Missing;Ontology_term=ECO:0000269;evidence=ECO:0000269|PubMed:30337470;Dbxref=PMID:30337470
O14929_C101	VDENFDC*VEADDVEGK	O14929	Histone acetyltransferase type B catalytic subunit	HAT1	1	0	0.0129768	0.0167786						no	chromosome organization [GO:0051276]; internal protein amino acid acetylation [GO:0006475]; nucleosome assembly [GO:0006334]; subtelomeric heterochromatin formation [GO:0031509]	histone acetyltransferase activity [GO:0004402]; histone binding [GO:0042393]; histone H2AK5 acetyltransferase activity [GO:0043999]; histone H2AK9 acetyltransferase activity [GO:0044012]; histone H2BK12 acetyltransferase activity [GO:0044015]; histone H2BK5 acetyltransferase activity [GO:0044014]; histone H3K122 acetyltransferase activity [GO:0140908]; histone H3K14 acetyltransferase activity [G…	chromatin [GO:0000785]; chromosome, telomeric region [GO:0000781]; mitochondrion [GO:0005739]; nuclear matrix [GO:0016363]; nucleoplasm [GO:0005654]; nucleus [GO:0005634]; protein-containing complex [GO:0032991]
O14929_C168	ADMTC*R	O14929	Histone acetyltransferase type B catalytic subunit	HAT1	1	0	-0.0363174	0.0477846						no	chromosome organization [GO:0051276]; internal protein amino acid acetylation [GO:0006475]; nucleosome assembly [GO:0006334]; subtelomeric heterochromatin formation [GO:0031509]	histone acetyltransferase activity [GO:0004402]; histone binding [GO:0042393]; histone H2AK5 acetyltransferase activity [GO:0043999]; histone H2AK9 acetyltransferase activity [GO:0044012]; histone H2BK12 acetyltransferase activity [GO:0044015]; histone H2BK5 acetyltransferase activity [GO:0044014]; histone H3K122 acetyltransferase activity [GO:0140908]; histone H3K14 acetyltransferase activity [G…	chromatin [GO:0000785]; chromosome, telomeric region [GO:0000781]; mitochondrion [GO:0005739]; nuclear matrix [GO:0016363]; nucleoplasm [GO:0005654]; nucleus [GO:0005634]; protein-containing complex [GO:0032991]
O14929_C376	C*LRPEELTNQMNQIEISMQHEQLEESFQELVEDYRR	O14929	Histone acetyltransferase type B catalytic subunit	HAT1	1	0	0.266717	0.418966						no	chromosome organization [GO:0051276]; internal protein amino acid acetylation [GO:0006475]; nucleosome assembly [GO:0006334]; subtelomeric heterochromatin formation [GO:0031509]	histone acetyltransferase activity [GO:0004402]; histone binding [GO:0042393]; histone H2AK5 acetyltransferase activity [GO:0043999]; histone H2AK9 acetyltransferase activity [GO:0044012]; histone H2BK12 acetyltransferase activity [GO:0044015]; histone H2BK5 acetyltransferase activity [GO:0044014]; histone H3K122 acetyltransferase activity [GO:0140908]; histone H3K14 acetyltransferase activity [G…	chromatin [GO:0000785]; chromosome, telomeric region [GO:0000781]; mitochondrion [GO:0005739]; nuclear matrix [GO:0016363]; nucleoplasm [GO:0005654]; nucleus [GO:0005634]; protein-containing complex [GO:0032991]
O14936_C578	TQSSSC*ER	O14936	Peripheral plasma membrane protein CASK	CASK	1	0	-0.12584	0.152872				"DB01942; Formic acid.";"DB12010; Fostamatinib.";	DISEASE: Intellectual developmental disorder with microcephaly and pontine and cerebellar hypoplasia (MICPCH) [MIM:300749]: A disorder characterized by significantly below average general intellectual functioning associated with impairments in adaptive behavior and manifested during the developmental period. Affected individuals can manifest a severe phenotype consisting of severe intellectual de…	yes	calcium ion import [GO:0070509]; cell adhesion [GO:0007155]; establishment of localization in cell [GO:0051649]; negative regulation of cell-matrix adhesion [GO:0001953]; negative regulation of cellular response to growth factor stimulus [GO:0090288]; negative regulation of keratinocyte proliferation [GO:0010839]; negative regulation of wound healing [GO:0061045]; positive regulation of calcium i…	3-phosphoinositide-dependent protein kinase activity [GO:0004676]; AMP-activated protein kinase activity [GO:0004679]; ATP binding [GO:0005524]; calmodulin binding [GO:0005516]; DNA-dependent protein kinase activity [GO:0004677]; eukaryotic translation initiation factor 2alpha kinase activity [GO:0004694]; guanylate kinase activity [GO:0004385]; histone H2AS1 kinase activity [GO:0044024]; histone…	actin cytoskeleton [GO:0015629]; basement membrane [GO:0005604]; basolateral plasma membrane [GO:0016323]; cell-cell junction [GO:0005911]; ciliary membrane [GO:0060170]; cytoplasm [GO:0005737]; cytosol [GO:0005829]; focal adhesion [GO:0005925]; nuclear lamina [GO:0005652]; nuclear matrix [GO:0016363]; nucleolus [GO:0005730]; plasma membrane [GO:0005886]; presynaptic membrane [GO:0042734]; Schaff…			Phosphorylation, Modified residue	Around (Site: 573 to 573): PhosphoSitePlus: Phosphorylation: O14936_T573, Around (Site: 582 to 582): PhosphoSitePlus: Phosphorylation: O14936_S582, Around (Site: 575 to 575): PhosphoSitePlus: Phosphorylation: O14936_S575, Around (Site: 576 to 576): PhosphoSitePlus: Phosphorylation: O14936_S576, Around (Site: 577 to 577): PhosphoSitePlus: Phosphorylation: O14936_S577, Around (Site: 577 to 577): No…	Part_of (Site: 19 to 926): ID=VAR_078710;Note=Found in a patient with epilepsy and pontocerebellar hypoplasia%3B likely pathogenic. Missing;Ontology_term=ECO:0000269;evidence=ECO:0000269|PubMed:23662938;Dbxref=PMID:23662938
O14936_C633	AQFEYDPAKDDLIPC*K	O14936	Peripheral plasma membrane protein CASK	CASK	1	0	0.188902	0.133338				"DB01942; Formic acid.";"DB12010; Fostamatinib.";	DISEASE: Intellectual developmental disorder with microcephaly and pontine and cerebellar hypoplasia (MICPCH) [MIM:300749]: A disorder characterized by significantly below average general intellectual functioning associated with impairments in adaptive behavior and manifested during the developmental period. Affected individuals can manifest a severe phenotype consisting of severe intellectual de…	yes	calcium ion import [GO:0070509]; cell adhesion [GO:0007155]; establishment of localization in cell [GO:0051649]; negative regulation of cell-matrix adhesion [GO:0001953]; negative regulation of cellular response to growth factor stimulus [GO:0090288]; negative regulation of keratinocyte proliferation [GO:0010839]; negative regulation of wound healing [GO:0061045]; positive regulation of calcium i…	3-phosphoinositide-dependent protein kinase activity [GO:0004676]; AMP-activated protein kinase activity [GO:0004679]; ATP binding [GO:0005524]; calmodulin binding [GO:0005516]; DNA-dependent protein kinase activity [GO:0004677]; eukaryotic translation initiation factor 2alpha kinase activity [GO:0004694]; guanylate kinase activity [GO:0004385]; histone H2AS1 kinase activity [GO:0044024]; histone…	actin cytoskeleton [GO:0015629]; basement membrane [GO:0005604]; basolateral plasma membrane [GO:0016323]; cell-cell junction [GO:0005911]; ciliary membrane [GO:0060170]; cytoplasm [GO:0005737]; cytosol [GO:0005829]; focal adhesion [GO:0005925]; nuclear lamina [GO:0005652]; nuclear matrix [GO:0016363]; nucleolus [GO:0005730]; plasma membrane [GO:0005886]; presynaptic membrane [GO:0042734]; Schaff…					Part_of (Site: 19 to 926): ID=VAR_078710;Note=Found in a patient with epilepsy and pontocerebellar hypoplasia%3B likely pathogenic. Missing;Ontology_term=ECO:0000269;evidence=ECO:0000269|PubMed:23662938;Dbxref=PMID:23662938
O14936_C684	VAC*IAMEK	O14936	Peripheral plasma membrane protein CASK	CASK	1	0	-0.320226	0.438927				"DB01942; Formic acid.";"DB12010; Fostamatinib.";	DISEASE: Intellectual developmental disorder with microcephaly and pontine and cerebellar hypoplasia (MICPCH) [MIM:300749]: A disorder characterized by significantly below average general intellectual functioning associated with impairments in adaptive behavior and manifested during the developmental period. Affected individuals can manifest a severe phenotype consisting of severe intellectual de…	yes	calcium ion import [GO:0070509]; cell adhesion [GO:0007155]; establishment of localization in cell [GO:0051649]; negative regulation of cell-matrix adhesion [GO:0001953]; negative regulation of cellular response to growth factor stimulus [GO:0090288]; negative regulation of keratinocyte proliferation [GO:0010839]; negative regulation of wound healing [GO:0061045]; positive regulation of calcium i…	3-phosphoinositide-dependent protein kinase activity [GO:0004676]; AMP-activated protein kinase activity [GO:0004679]; ATP binding [GO:0005524]; calmodulin binding [GO:0005516]; DNA-dependent protein kinase activity [GO:0004677]; eukaryotic translation initiation factor 2alpha kinase activity [GO:0004694]; guanylate kinase activity [GO:0004385]; histone H2AS1 kinase activity [GO:0044024]; histone…	actin cytoskeleton [GO:0015629]; basement membrane [GO:0005604]; basolateral plasma membrane [GO:0016323]; cell-cell junction [GO:0005911]; ciliary membrane [GO:0060170]; cytoplasm [GO:0005737]; cytosol [GO:0005829]; focal adhesion [GO:0005925]; nuclear lamina [GO:0005652]; nuclear matrix [GO:0016363]; nucleolus [GO:0005730]; plasma membrane [GO:0005886]; presynaptic membrane [GO:0042734]; Schaff…			Ubiquitination	Around (Site: 689 to 689): PhosphoSitePlus: Ubiquitination: O14936_K689	Part_of (Site: 19 to 926): ID=VAR_078710;Note=Found in a patient with epilepsy and pontocerebellar hypoplasia%3B likely pathogenic. Missing;Ontology_term=ECO:0000269;evidence=ECO:0000269|PubMed:23662938;Dbxref=PMID:23662938
O14950_C109	NAFAC*FDEEATGTIQEDYLR	O14950	Myosin regulatory light chain 12B	MYL12B	1	0	-0.286707	0.214201			Contains ions that map to multiple proteins: P19105_C108			no	regulation of cell shape [GO:0008360]	calcium ion binding [GO:0005509]; myosin heavy chain binding [GO:0032036]	apical part of cell [GO:0045177]; brush border [GO:0005903]; cell cortex [GO:0005938]; cytoplasm [GO:0005737]; cytosol [GO:0005829]; extracellular exosome [GO:0070062]; myofibril [GO:0030016]; myosin II complex [GO:0016460]; stress fiber [GO:0001725]; Z disc [GO:0030018]
O14965_C290	TTLC*GTLDYLPPEMIEGR	O14965	Aurora kinase A	AURKA	1	0	-0.135994	0.164815				"DB07362; 1-(5-{2-[(1-methyl-1H-pyrazolo[4,3-d]pyrimidin-7-yl)amino]ethyl}-1,3-thiazol-2-yl)-3-[3-(trifluoromethyl)phenyl]urea.";"DB07360; 1-{5-[2-(thieno[3,2-d]pyrimidin-4-ylamino)ethyl]-1,3-thiazol-2-yl}-3-[3-(trifluoromethyl)phenyl]urea.";"DB08065; 2-(1H-pyrazol-3-yl)-1H-benzimidazole.";"DB07186; 4-(4-METHYLPIPERAZIN-1-YL)-N-[5-(2-THIENYLACETYL)-1,5-DIHYDROPYRROLO[3,4-C]PYRAZOL-3-YL]BENZAMIDE.…		no	anterior/posterior axis specification [GO:0009948]; apoptotic process [GO:0006915]; cell division [GO:0051301]; centrosome localization [GO:0051642]; cilium disassembly [GO:0061523]; G2/M transition of mitotic cell cycle [GO:0000086]; liver regeneration [GO:0097421]; mitotic cell cycle [GO:0000278]; mitotic centrosome separation [GO:0007100]; mitotic spindle organization [GO:0007052]; negative re…	3-phosphoinositide-dependent protein kinase activity [GO:0004676]; AMP-activated protein kinase activity [GO:0004679]; ATP binding [GO:0005524]; DNA-dependent protein kinase activity [GO:0004677]; eukaryotic translation initiation factor 2alpha kinase activity [GO:0004694]; histone H2AS1 kinase activity [GO:0044024]; histone H2AS121 kinase activity [GO:0072371]; histone H2AT120 kinase activity [G…	axon hillock [GO:0043203]; basolateral plasma membrane [GO:0016323]; centriole [GO:0005814]; centrosome [GO:0005813]; chromosome passenger complex [GO:0032133]; ciliary basal body [GO:0036064]; cytosol [GO:0005829]; germinal vesicle [GO:0042585]; glutamatergic synapse [GO:0098978]; kinetochore [GO:0000776]; meiotic spindle [GO:0072687]; microtubule [GO:0005874]; microtubule cytoskeleton [GO:00156…			Phosphorylation, Modified residue	Around (Site: 287 to 287): PhosphoSitePlus: Phosphorylation: O14965_T287, Around (Site: 288 to 288): PhosphoSitePlus: Phosphorylation: O14965_T288, Around (Site: 292 to 292): PhosphoSitePlus: Phosphorylation: O14965_T292, Around (Site: 295 to 295): PhosphoSitePlus: Phosphorylation: O14965_Y295, Around (Site: 287 to 287): Note=Phosphothreonine;Ontology_term=ECO:0000269,ECO:0000269;evidence=ECO:000…		Part_of (Site: 290 to 290): Note=Enhances stability%3B when associated with A-393. C->A;Ontology_term=ECO:0000269;evidence=ECO:0000269|PubMed:27837025;Dbxref=PMID:27837025, Around (Site: 287 to 287): Note=No direct effect on catalytic activity. T->A;Ontology_term=ECO:0000269;evidence=ECO:0000269|PubMed:19668197;Dbxref=PMID:19668197, Around (Site: 287 to 287): Note=Enhances interaction with TPX2. …
O14967_C511	KTDIC*IPQTK	O14967	Calmegin	CLGN	1	0	-0.0822219	0.093056						no	binding of sperm to zona pellucida [GO:0007339]; ERAD pathway [GO:0036503]; protein folding [GO:0006457]; protein-containing complex assembly [GO:0065003]; single fertilization [GO:0007338]	calcium ion binding [GO:0005509]; protein folding chaperone [GO:0044183]; unfolded protein binding [GO:0051082]	endoplasmic reticulum [GO:0005783]; endoplasmic reticulum membrane [GO:0005789]; nuclear envelope [GO:0005635]
O14972_C221	VETCGC*AEGYAR	O14972	Vacuolar protein sorting-associated protein 26C	VPS26C	1	0	-0.164879	0.18192						no	endocytic recycling [GO:0032456]; intracellular protein transport [GO:0006886]		endosome [GO:0005768]; nucleus [GO:0005634]
O14974_C256	ILVDNLC*DMEMVNK	O14974	Protein phosphatase 1 regulatory subunit 12A	PPP1R12A	1	0	-0.102674	0.0954544					DISEASE: Genitourinary and/or brain malformation syndrome (GUBS) [MIM:618820]: An autosomal dominant syndrome characterized by multiple congenital anomalies including urogenital malformations and brain abnormalities ranging from agenesis of the corpus callosum to anencephaly. {ECO:0000269|PubMed:31883643}. Note=The disease is caused by variants affecting the gene represented in this entry.	yes	cellular response to xenobiotic stimulus [GO:0071466]; centrosome cycle [GO:0007098]; mitotic cell cycle [GO:0000278]; negative regulation of catalytic activity [GO:0043086]; neuron projection morphogenesis [GO:0048812]; positive regulation of transcription by RNA polymerase II [GO:0045944]; protein dephosphorylation [GO:0006470]; regulation of cell adhesion [GO:0030155]; regulation of nucleocyto…	14-3-3 protein binding [GO:0071889]; enzyme inhibitor activity [GO:0004857]; myosin phosphatase regulator activity [GO:0017020]; phosphatase regulator activity [GO:0019208]; protein kinase binding [GO:0019901]	A band [GO:0031672]; actin cytoskeleton [GO:0015629]; centrosome [GO:0005813]; contractile muscle fiber [GO:0043292]; cytoplasm [GO:0005737]; cytosol [GO:0005829]; focal adhesion [GO:0005925]; kinetochore [GO:0000776]; nucleolus [GO:0005730]; nucleoplasm [GO:0005654]; plasma membrane [GO:0005886]; PTW/PP1 phosphatase complex [GO:0072357]; stress fiber [GO:0001725]; Z disc [GO:0030018]
O14976_C1142	AC*TQPRPNYASNFSVIGAR	O14976	Cyclin-G-associated kinase	GAK	1	0	0.0260109	0.0230672				"DB12010; Fostamatinib.";		no	chaperone cofactor-dependent protein refolding [GO:0051085]; clathrin coat assembly [GO:0048268]; clathrin coat disassembly [GO:0072318]; clathrin-dependent endocytosis [GO:0072583]; endoplasmic reticulum organization [GO:0007029]; Golgi organization [GO:0007030]; Golgi to lysosome transport [GO:0090160]; intracellular transport [GO:0046907]; negative regulation of neuron projection development […	3-phosphoinositide-dependent protein kinase activity [GO:0004676]; AMP-activated protein kinase activity [GO:0004679]; ATP binding [GO:0005524]; clathrin binding [GO:0030276]; cyclin binding [GO:0030332]; DNA-dependent protein kinase activity [GO:0004677]; eukaryotic translation initiation factor 2alpha kinase activity [GO:0004694]; histone H2AS1 kinase activity [GO:0044024]; histone H2AS121 kina…	clathrin-coated vesicle [GO:0030136]; cytoplasm [GO:0005737]; cytosol [GO:0005829]; focal adhesion [GO:0005925]; Golgi apparatus [GO:0005794]; intracellular membrane-bounded organelle [GO:0043231]; membrane [GO:0016020]; perinuclear region of cytoplasm [GO:0048471]; presynapse [GO:0098793]; vesicle [GO:0031982]					Around (Site: 1137 to 1137): ID=VAR_040512;Note=P->L;Ontology_term=ECO:0000269;evidence=ECO:0000269|PubMed:17344846;Dbxref=dbSNP:rs56169884,PMID:17344846
O14976_C472	VSEC*GWAAR	O14976	Cyclin-G-associated kinase	GAK	1	0	-0.306326	0.324044				"DB12010; Fostamatinib.";		no	chaperone cofactor-dependent protein refolding [GO:0051085]; clathrin coat assembly [GO:0048268]; clathrin coat disassembly [GO:0072318]; clathrin-dependent endocytosis [GO:0072583]; endoplasmic reticulum organization [GO:0007029]; Golgi organization [GO:0007030]; Golgi to lysosome transport [GO:0090160]; intracellular transport [GO:0046907]; negative regulation of neuron projection development […	3-phosphoinositide-dependent protein kinase activity [GO:0004676]; AMP-activated protein kinase activity [GO:0004679]; ATP binding [GO:0005524]; clathrin binding [GO:0030276]; cyclin binding [GO:0030332]; DNA-dependent protein kinase activity [GO:0004677]; eukaryotic translation initiation factor 2alpha kinase activity [GO:0004694]; histone H2AS1 kinase activity [GO:0044024]; histone H2AS121 kina…	clathrin-coated vesicle [GO:0030136]; cytoplasm [GO:0005737]; cytosol [GO:0005829]; focal adhesion [GO:0005925]; Golgi apparatus [GO:0005794]; intracellular membrane-bounded organelle [GO:0043231]; membrane [GO:0016020]; perinuclear region of cytoplasm [GO:0048471]; presynapse [GO:0098793]; vesicle [GO:0031982]
O14976_C560	YIEYMC*DMVAEEPITPHSKPILVR	O14976	Cyclin-G-associated kinase	GAK	1	0	0.102466	0.12627				"DB12010; Fostamatinib.";		no	chaperone cofactor-dependent protein refolding [GO:0051085]; clathrin coat assembly [GO:0048268]; clathrin coat disassembly [GO:0072318]; clathrin-dependent endocytosis [GO:0072583]; endoplasmic reticulum organization [GO:0007029]; Golgi organization [GO:0007030]; Golgi to lysosome transport [GO:0090160]; intracellular transport [GO:0046907]; negative regulation of neuron projection development […	3-phosphoinositide-dependent protein kinase activity [GO:0004676]; AMP-activated protein kinase activity [GO:0004679]; ATP binding [GO:0005524]; clathrin binding [GO:0030276]; cyclin binding [GO:0030332]; DNA-dependent protein kinase activity [GO:0004677]; eukaryotic translation initiation factor 2alpha kinase activity [GO:0004694]; histone H2AS1 kinase activity [GO:0044024]; histone H2AS121 kina…	clathrin-coated vesicle [GO:0030136]; cytoplasm [GO:0005737]; cytosol [GO:0005829]; focal adhesion [GO:0005925]; Golgi apparatus [GO:0005794]; intracellular membrane-bounded organelle [GO:0043231]; membrane [GO:0016020]; perinuclear region of cytoplasm [GO:0048471]; presynapse [GO:0098793]; vesicle [GO:0031982]
O14976_C595	SGC*RPFCEVYVGDER	O14976	Cyclin-G-associated kinase	GAK	1	0	-0.166839	0.197923				"DB12010; Fostamatinib.";		no	chaperone cofactor-dependent protein refolding [GO:0051085]; clathrin coat assembly [GO:0048268]; clathrin coat disassembly [GO:0072318]; clathrin-dependent endocytosis [GO:0072583]; endoplasmic reticulum organization [GO:0007029]; Golgi organization [GO:0007030]; Golgi to lysosome transport [GO:0090160]; intracellular transport [GO:0046907]; negative regulation of neuron projection development […	3-phosphoinositide-dependent protein kinase activity [GO:0004676]; AMP-activated protein kinase activity [GO:0004679]; ATP binding [GO:0005524]; clathrin binding [GO:0030276]; cyclin binding [GO:0030332]; DNA-dependent protein kinase activity [GO:0004677]; eukaryotic translation initiation factor 2alpha kinase activity [GO:0004694]; histone H2AS1 kinase activity [GO:0044024]; histone H2AS121 kina…	clathrin-coated vesicle [GO:0030136]; cytoplasm [GO:0005737]; cytosol [GO:0005829]; focal adhesion [GO:0005925]; Golgi apparatus [GO:0005794]; intracellular membrane-bounded organelle [GO:0043231]; membrane [GO:0016020]; perinuclear region of cytoplasm [GO:0048471]; presynapse [GO:0098793]; vesicle [GO:0031982]			Ubiquitination	Around (Site: 590 to 590): PhosphoSitePlus: Ubiquitination: O14976_K590
O14976_C691	YDLDAC*DIQEK	O14976	Cyclin-G-associated kinase	GAK	1	0	-0.0136721	0.0106358				"DB12010; Fostamatinib.";		no	chaperone cofactor-dependent protein refolding [GO:0051085]; clathrin coat assembly [GO:0048268]; clathrin coat disassembly [GO:0072318]; clathrin-dependent endocytosis [GO:0072583]; endoplasmic reticulum organization [GO:0007029]; Golgi organization [GO:0007030]; Golgi to lysosome transport [GO:0090160]; intracellular transport [GO:0046907]; negative regulation of neuron projection development […	3-phosphoinositide-dependent protein kinase activity [GO:0004676]; AMP-activated protein kinase activity [GO:0004679]; ATP binding [GO:0005524]; clathrin binding [GO:0030276]; cyclin binding [GO:0030332]; DNA-dependent protein kinase activity [GO:0004677]; eukaryotic translation initiation factor 2alpha kinase activity [GO:0004694]; histone H2AS1 kinase activity [GO:0044024]; histone H2AS121 kina…	clathrin-coated vesicle [GO:0030136]; cytoplasm [GO:0005737]; cytosol [GO:0005829]; focal adhesion [GO:0005925]; Golgi apparatus [GO:0005794]; intracellular membrane-bounded organelle [GO:0043231]; membrane [GO:0016020]; perinuclear region of cytoplasm [GO:0048471]; presynapse [GO:0098793]; vesicle [GO:0031982]
O14976_C87	AIIQEVC*FMK	O14976	Cyclin-G-associated kinase	GAK	1	0	0.0379743	0.052195				"DB12010; Fostamatinib.";		no	chaperone cofactor-dependent protein refolding [GO:0051085]; clathrin coat assembly [GO:0048268]; clathrin coat disassembly [GO:0072318]; clathrin-dependent endocytosis [GO:0072583]; endoplasmic reticulum organization [GO:0007029]; Golgi organization [GO:0007030]; Golgi to lysosome transport [GO:0090160]; intracellular transport [GO:0046907]; negative regulation of neuron projection development […	3-phosphoinositide-dependent protein kinase activity [GO:0004676]; AMP-activated protein kinase activity [GO:0004679]; ATP binding [GO:0005524]; clathrin binding [GO:0030276]; cyclin binding [GO:0030332]; DNA-dependent protein kinase activity [GO:0004677]; eukaryotic translation initiation factor 2alpha kinase activity [GO:0004694]; histone H2AS1 kinase activity [GO:0044024]; histone H2AS121 kina…	clathrin-coated vesicle [GO:0030136]; cytoplasm [GO:0005737]; cytosol [GO:0005829]; focal adhesion [GO:0005925]; Golgi apparatus [GO:0005794]; intracellular membrane-bounded organelle [GO:0043231]; membrane [GO:0016020]; perinuclear region of cytoplasm [GO:0048471]; presynapse [GO:0098793]; vesicle [GO:0031982]			Ubiquitination	Around (Site: 90 to 90): PhosphoSitePlus: Ubiquitination: O14976_K90, Around (Site: 91 to 91): PhosphoSitePlus: Ubiquitination: O14976_K91
O14979_C177	FGEVVDC*TIKTDPVTGR	O14979	Heterogeneous nuclear ribonucleoprotein D-like	HNRNPDL	1	0	-0.26959	0.29935					DISEASE: Muscular dystrophy, limb-girdle, autosomal dominant 3 (LGMDD3) [MIM:609115]: An autosomal dominant degenerative myopathy characterized by slowly progressive wasting and weakness of the proximal muscles of arms and legs around the pelvic or shoulder girdles, elevated creatine kinase levels and dystrophic features on muscle biopsy. LGMDD3 is characterized by a mild late-onset and is associ…	yes	regulation of gene expression [GO:0010468]; RNA processing [GO:0006396]	DNA binding [GO:0003677]; double-stranded DNA binding [GO:0003690]; poly(A) binding [GO:0008143]; poly(G) binding [GO:0034046]; RNA binding [GO:0003723]; single-stranded DNA binding [GO:0003697]	chromatin [GO:0000785]; cytosol [GO:0005829]; nucleoplasm [GO:0005654]; nucleus [GO:0005634]; spliceosomal complex [GO:0005681]			Acetylation, Phosphorylation, Ubiquitination	Around (Site: 180 to 180): PhosphoSitePlus: Acetylation: O14979_K180, Around (Site: 178 to 178): PhosphoSitePlus: Phosphorylation: O14979_T178, Around (Site: 180 to 180): PhosphoSitePlus: Ubiquitination: O14979_K180
O14979_C277	RGFC*FITYTDEEPVKK	O14979	Heterogeneous nuclear ribonucleoprotein D-like	HNRNPDL	1	0	-0.226316	0.239524					DISEASE: Muscular dystrophy, limb-girdle, autosomal dominant 3 (LGMDD3) [MIM:609115]: An autosomal dominant degenerative myopathy characterized by slowly progressive wasting and weakness of the proximal muscles of arms and legs around the pelvic or shoulder girdles, elevated creatine kinase levels and dystrophic features on muscle biopsy. LGMDD3 is characterized by a mild late-onset and is associ…	yes	regulation of gene expression [GO:0010468]; RNA processing [GO:0006396]	DNA binding [GO:0003677]; double-stranded DNA binding [GO:0003690]; poly(A) binding [GO:0008143]; poly(G) binding [GO:0034046]; RNA binding [GO:0003723]; single-stranded DNA binding [GO:0003697]	chromatin [GO:0000785]; cytosol [GO:0005829]; nucleoplasm [GO:0005654]; nucleus [GO:0005634]; spliceosomal complex [GO:0005681]
O14979_C303	YHQIGSGKC*EIK	O14979	Heterogeneous nuclear ribonucleoprotein D-like	HNRNPDL	1	0	0.0712548	0.11045					DISEASE: Muscular dystrophy, limb-girdle, autosomal dominant 3 (LGMDD3) [MIM:609115]: An autosomal dominant degenerative myopathy characterized by slowly progressive wasting and weakness of the proximal muscles of arms and legs around the pelvic or shoulder girdles, elevated creatine kinase levels and dystrophic features on muscle biopsy. LGMDD3 is characterized by a mild late-onset and is associ…	yes	regulation of gene expression [GO:0010468]; RNA processing [GO:0006396]	DNA binding [GO:0003677]; double-stranded DNA binding [GO:0003690]; poly(A) binding [GO:0008143]; poly(G) binding [GO:0034046]; RNA binding [GO:0003723]; single-stranded DNA binding [GO:0003697]	chromatin [GO:0000785]; cytosol [GO:0005829]; nucleoplasm [GO:0005654]; nucleus [GO:0005634]; spliceosomal complex [GO:0005681]			Acetylation, Phosphorylation, Ubiquitination	Around (Site: 302 to 302): PhosphoSitePlus: Acetylation: O14979_K302, Around (Site: 300 to 300): PhosphoSitePlus: Phosphorylation: O14979_S300, Around (Site: 302 to 302): PhosphoSitePlus: Ubiquitination: O14979_K302, Around (Site: 306 to 306): PhosphoSitePlus: Ubiquitination: O14979_K306
O14980_C1070	QMSVPGIFNPHEIPEEMC*D	O14980	Exportin-1	XPO1	1	0	-0.339779	0.312016				"DB11942; Selinexor.";		no	mRNA export from nucleus [GO:0006406]; nucleocytoplasmic transport [GO:0006913]; protein export from nucleus [GO:0006611]; protein localization to nucleus [GO:0034504]; regulation of centrosome duplication [GO:0010824]; regulation of proteasomal ubiquitin-dependent protein catabolic process [GO:0032434]; regulation of protein export from nucleus [GO:0046825]; ribosomal large subunit export from n…	nuclear export signal receptor activity [GO:0005049]; RNA binding [GO:0003723]; small GTPase binding [GO:0031267]	annulate lamellae [GO:0005642]; Cajal body [GO:0015030]; cytoplasm [GO:0005737]; cytosol [GO:0005829]; intracellular membrane-bounded organelle [GO:0043231]; kinetochore [GO:0000776]; membrane [GO:0016020]; nuclear envelope [GO:0005635]; nuclear membrane [GO:0031965]; nucleolus [GO:0005730]; nucleoplasm [GO:0005654]; nucleus [GO:0005634]; protein-containing complex [GO:0032991]; ribonucleoprotein…
O14980_C119	TSSDPTC*VEKEK	O14980	Exportin-1	XPO1	1	0	-0.101508	0.159023				"DB11942; Selinexor.";		no	mRNA export from nucleus [GO:0006406]; nucleocytoplasmic transport [GO:0006913]; protein export from nucleus [GO:0006611]; protein localization to nucleus [GO:0034504]; regulation of centrosome duplication [GO:0010824]; regulation of proteasomal ubiquitin-dependent protein catabolic process [GO:0032434]; regulation of protein export from nucleus [GO:0046825]; ribosomal large subunit export from n…	nuclear export signal receptor activity [GO:0005049]; RNA binding [GO:0003723]; small GTPase binding [GO:0031267]	annulate lamellae [GO:0005642]; Cajal body [GO:0015030]; cytoplasm [GO:0005737]; cytosol [GO:0005829]; intracellular membrane-bounded organelle [GO:0043231]; kinetochore [GO:0000776]; membrane [GO:0016020]; nuclear envelope [GO:0005635]; nuclear membrane [GO:0031965]; nucleolus [GO:0005730]; nucleoplasm [GO:0005654]; nucleus [GO:0005634]; protein-containing complex [GO:0032991]; ribonucleoprotein…			Ubiquitination	Around (Site: 122 to 122): PhosphoSitePlus: Ubiquitination: O14980_K122, Around (Site: 124 to 124): PhosphoSitePlus: Ubiquitination: O14980_K124
O14980_C164	TSESLC*QNNMVILK	O14980	Exportin-1	XPO1	1	0	0.416292	0.206952				"DB11942; Selinexor.";		no	mRNA export from nucleus [GO:0006406]; nucleocytoplasmic transport [GO:0006913]; protein export from nucleus [GO:0006611]; protein localization to nucleus [GO:0034504]; regulation of centrosome duplication [GO:0010824]; regulation of proteasomal ubiquitin-dependent protein catabolic process [GO:0032434]; regulation of protein export from nucleus [GO:0046825]; ribosomal large subunit export from n…	nuclear export signal receptor activity [GO:0005049]; RNA binding [GO:0003723]; small GTPase binding [GO:0031267]	annulate lamellae [GO:0005642]; Cajal body [GO:0015030]; cytoplasm [GO:0005737]; cytosol [GO:0005829]; intracellular membrane-bounded organelle [GO:0043231]; kinetochore [GO:0000776]; membrane [GO:0016020]; nuclear envelope [GO:0005635]; nuclear membrane [GO:0031965]; nucleolus [GO:0005730]; nucleoplasm [GO:0005654]; nucleus [GO:0005634]; protein-containing complex [GO:0032991]; ribonucleoprotein…
O14980_C34	LDINLLDNVVNC*LYHGEGAQQR	O14980	Exportin-1	XPO1	1	0	0.0959107	0.14009				"DB11942; Selinexor.";		no	mRNA export from nucleus [GO:0006406]; nucleocytoplasmic transport [GO:0006913]; protein export from nucleus [GO:0006611]; protein localization to nucleus [GO:0034504]; regulation of centrosome duplication [GO:0010824]; regulation of proteasomal ubiquitin-dependent protein catabolic process [GO:0032434]; regulation of protein export from nucleus [GO:0046825]; ribosomal large subunit export from n…	nuclear export signal receptor activity [GO:0005049]; RNA binding [GO:0003723]; small GTPase binding [GO:0031267]	annulate lamellae [GO:0005642]; Cajal body [GO:0015030]; cytoplasm [GO:0005737]; cytosol [GO:0005829]; intracellular membrane-bounded organelle [GO:0043231]; kinetochore [GO:0000776]; membrane [GO:0016020]; nuclear envelope [GO:0005635]; nuclear membrane [GO:0031965]; nucleolus [GO:0005730]; nucleoplasm [GO:0005654]; nucleus [GO:0005634]; protein-containing complex [GO:0032991]; ribonucleoprotein…
O14980_C528	DLLGLC*EQK	O14980	Exportin-1	XPO1	1	0	-0.132624	0.206434				"DB11942; Selinexor.";		no	mRNA export from nucleus [GO:0006406]; nucleocytoplasmic transport [GO:0006913]; protein export from nucleus [GO:0006611]; protein localization to nucleus [GO:0034504]; regulation of centrosome duplication [GO:0010824]; regulation of proteasomal ubiquitin-dependent protein catabolic process [GO:0032434]; regulation of protein export from nucleus [GO:0046825]; ribosomal large subunit export from n…	nuclear export signal receptor activity [GO:0005049]; RNA binding [GO:0003723]; small GTPase binding [GO:0031267]	annulate lamellae [GO:0005642]; Cajal body [GO:0015030]; cytoplasm [GO:0005737]; cytosol [GO:0005829]; intracellular membrane-bounded organelle [GO:0043231]; kinetochore [GO:0000776]; membrane [GO:0016020]; nuclear envelope [GO:0005635]; nuclear membrane [GO:0031965]; nucleolus [GO:0005730]; nucleoplasm [GO:0005654]; nucleus [GO:0005634]; protein-containing complex [GO:0032991]; ribonucleoprotein…			Acetylation, Ubiquitination	Around (Site: 531 to 531): PhosphoSitePlus: Acetylation: O14980_K531, Around (Site: 531 to 531): PhosphoSitePlus: Ubiquitination: O14980_K531		Around (Site: 525 to 525): Note=Enhances Ran binding activity and does not abolish nuclear export complex formation. Does not abolish Ran binding activity and partially abolish nuclear export complex formation%3B when associated with A-561. Does not abolish Ran binding activity and partially abolish nuclear export complex formation%3B when associated with A-568 and A-572. L->A;Ontology_term=ECO:0…
O14980_C723	C*LSENISAAIQANGEMVTKQPLIR	O14980	Exportin-1	XPO1	1	0	0.167982	0.0677932				"DB11942; Selinexor.";		no	mRNA export from nucleus [GO:0006406]; nucleocytoplasmic transport [GO:0006913]; protein export from nucleus [GO:0006611]; protein localization to nucleus [GO:0034504]; regulation of centrosome duplication [GO:0010824]; regulation of proteasomal ubiquitin-dependent protein catabolic process [GO:0032434]; regulation of protein export from nucleus [GO:0046825]; ribosomal large subunit export from n…	nuclear export signal receptor activity [GO:0005049]; RNA binding [GO:0003723]; small GTPase binding [GO:0031267]	annulate lamellae [GO:0005642]; Cajal body [GO:0015030]; cytoplasm [GO:0005737]; cytosol [GO:0005829]; intracellular membrane-bounded organelle [GO:0043231]; kinetochore [GO:0000776]; membrane [GO:0016020]; nuclear envelope [GO:0005635]; nuclear membrane [GO:0031965]; nucleolus [GO:0005730]; nucleoplasm [GO:0005654]; nucleus [GO:0005634]; protein-containing complex [GO:0032991]; ribonucleoprotein…
O14980_C99	NQC*EGIKK	O14980	Exportin-1	XPO1	1	0	-0.0538347	0.0810008				"DB11942; Selinexor.";		no	mRNA export from nucleus [GO:0006406]; nucleocytoplasmic transport [GO:0006913]; protein export from nucleus [GO:0006611]; protein localization to nucleus [GO:0034504]; regulation of centrosome duplication [GO:0010824]; regulation of proteasomal ubiquitin-dependent protein catabolic process [GO:0032434]; regulation of protein export from nucleus [GO:0046825]; ribosomal large subunit export from n…	nuclear export signal receptor activity [GO:0005049]; RNA binding [GO:0003723]; small GTPase binding [GO:0031267]	annulate lamellae [GO:0005642]; Cajal body [GO:0015030]; cytoplasm [GO:0005737]; cytosol [GO:0005829]; intracellular membrane-bounded organelle [GO:0043231]; kinetochore [GO:0000776]; membrane [GO:0016020]; nuclear envelope [GO:0005635]; nuclear membrane [GO:0031965]; nucleolus [GO:0005730]; nucleoplasm [GO:0005654]; nucleus [GO:0005634]; protein-containing complex [GO:0032991]; ribonucleoprotein…
O14981_C109	LNFDRFDIC*R	O14981	TATA-binding protein-associated factor 172	BTAF1	1	0	0.196297	0.298771						no	negative regulation of chromatin binding [GO:0035562]; negative regulation of DNA-templated transcription [GO:0045892]	ATP binding [GO:0005524]; ATP hydrolysis activity [GO:0016887]; ATP-dependent activity, acting on DNA [GO:0008094]; DNA binding [GO:0003677]; helicase activity [GO:0004386]; TBP-class protein binding [GO:0017025]; transcription coregulator activity [GO:0003712]	intracellular membrane-bounded organelle [GO:0043231]; nucleoplasm [GO:0005654]
O14981_C1290	LHGILC*DDMGLGK	O14981	TATA-binding protein-associated factor 172	BTAF1	1	0	-0.241898	0.256053						no	negative regulation of chromatin binding [GO:0035562]; negative regulation of DNA-templated transcription [GO:0045892]	ATP binding [GO:0005524]; ATP hydrolysis activity [GO:0016887]; ATP-dependent activity, acting on DNA [GO:0008094]; DNA binding [GO:0003677]; helicase activity [GO:0004386]; TBP-class protein binding [GO:0017025]; transcription coregulator activity [GO:0003712]	intracellular membrane-bounded organelle [GO:0043231]; nucleoplasm [GO:0005654]	Binding site	Around (Site: 1291 to 1298): Ontology_term=ECO:0000255;evidence=ECO:0000255|PROSITE-ProRule:PRU00541
O14981_C914	TPC*PNSK	O14981	TATA-binding protein-associated factor 172	BTAF1	1	0	-0.090368	0.0877213						no	negative regulation of chromatin binding [GO:0035562]; negative regulation of DNA-templated transcription [GO:0045892]	ATP binding [GO:0005524]; ATP hydrolysis activity [GO:0016887]; ATP-dependent activity, acting on DNA [GO:0008094]; DNA binding [GO:0003677]; helicase activity [GO:0004386]; TBP-class protein binding [GO:0017025]; transcription coregulator activity [GO:0003712]	intracellular membrane-bounded organelle [GO:0043231]; nucleoplasm [GO:0005654]
O15013_C616	DADQRC*EVK	O15013	Rho guanine nucleotide exchange factor 10	ARHGEF10	1	0	0.0838169	0.10029					DISEASE: Slowed nerve conduction velocity (SNCV) [MIM:608236]: Affected individuals present a reduction in nerve conduction velocities without any clinical signs of peripheral or central nervous system dysfunction. SNCV inheritance is autosomal dominant. {ECO:0000269|PubMed:14508709}. Note=The disease is caused by variants affecting the gene represented in this entry.	yes	actin cytoskeleton organization [GO:0030036]; activation of GTPase activity [GO:0090630]; centrosome duplication [GO:0051298]; mitotic spindle assembly [GO:0090307]; myelination in peripheral nervous system [GO:0022011]; positive regulation of stress fiber assembly [GO:0051496]; regulation of small GTPase mediated signal transduction [GO:0051056]	guanyl-nucleotide exchange factor activity [GO:0005085]; kinesin binding [GO:0019894]	centrosome [GO:0005813]; cytoplasm [GO:0005737]; cytosol [GO:0005829]
O15013_C808	AADC*CR	O15013	Rho guanine nucleotide exchange factor 10	ARHGEF10	1	0	0.0242954	0.0157879					DISEASE: Slowed nerve conduction velocity (SNCV) [MIM:608236]: Affected individuals present a reduction in nerve conduction velocities without any clinical signs of peripheral or central nervous system dysfunction. SNCV inheritance is autosomal dominant. {ECO:0000269|PubMed:14508709}. Note=The disease is caused by variants affecting the gene represented in this entry.	yes	actin cytoskeleton organization [GO:0030036]; activation of GTPase activity [GO:0090630]; centrosome duplication [GO:0051298]; mitotic spindle assembly [GO:0090307]; myelination in peripheral nervous system [GO:0022011]; positive regulation of stress fiber assembly [GO:0051496]; regulation of small GTPase mediated signal transduction [GO:0051056]	guanyl-nucleotide exchange factor activity [GO:0005085]; kinesin binding [GO:0019894]	centrosome [GO:0005813]; cytoplasm [GO:0005737]; cytosol [GO:0005829]
O15013_C864	LALEEENHMGWFC*VEDDGNHIKK	O15013	Rho guanine nucleotide exchange factor 10	ARHGEF10	1	0	0.151481	0.0898191					DISEASE: Slowed nerve conduction velocity (SNCV) [MIM:608236]: Affected individuals present a reduction in nerve conduction velocities without any clinical signs of peripheral or central nervous system dysfunction. SNCV inheritance is autosomal dominant. {ECO:0000269|PubMed:14508709}. Note=The disease is caused by variants affecting the gene represented in this entry.	yes	actin cytoskeleton organization [GO:0030036]; activation of GTPase activity [GO:0090630]; centrosome duplication [GO:0051298]; mitotic spindle assembly [GO:0090307]; myelination in peripheral nervous system [GO:0022011]; positive regulation of stress fiber assembly [GO:0051496]; regulation of small GTPase mediated signal transduction [GO:0051056]	guanyl-nucleotide exchange factor activity [GO:0005085]; kinesin binding [GO:0019894]	centrosome [GO:0005813]; cytoplasm [GO:0005737]; cytosol [GO:0005829]
O15014_C1120	TGAEC*GR	O15014	Zinc finger protein 609	ZNF609	1	0	-0.0539214	0.0659055						no	muscle organ development [GO:0007517]; positive regulation of neuron migration [GO:2001224]; positive regulation of transcription by RNA polymerase II [GO:0045944]; regulation of myoblast proliferation [GO:2000291]; regulation of transcription by RNA polymerase II [GO:0006357]	metal ion binding [GO:0046872]; promoter-specific chromatin binding [GO:1990841]	nucleoplasm [GO:0005654]; nucleus [GO:0005634]			Sumoylation	Around (Site: 1115 to 1115): PhosphoSitePlus: Sumoylation: O15014_K1115
O15014_C1191	EDGKESTSSDC*KLPTSEESR	O15014	Zinc finger protein 609	ZNF609	1	0	-0.0428136	0.0435265						no	muscle organ development [GO:0007517]; positive regulation of neuron migration [GO:2001224]; positive regulation of transcription by RNA polymerase II [GO:0045944]; regulation of myoblast proliferation [GO:2000291]; regulation of transcription by RNA polymerase II [GO:0006357]	metal ion binding [GO:0046872]; promoter-specific chromatin binding [GO:1990841]	nucleoplasm [GO:0005654]; nucleus [GO:0005634]			GlcNAcylation	Around (Site: 1196 to 1196): PhosphoSitePlus: GlcNAcylation: O15014_S1196
O15014_C277	MESPVSTPAVLPIHLLVPVVNNDISSPC*EQIMVR	O15014	Zinc finger protein 609	ZNF609	1	0	0.242494	0.38335						no	muscle organ development [GO:0007517]; positive regulation of neuron migration [GO:2001224]; positive regulation of transcription by RNA polymerase II [GO:0045944]; regulation of myoblast proliferation [GO:2000291]; regulation of transcription by RNA polymerase II [GO:0006357]	metal ion binding [GO:0046872]; promoter-specific chromatin binding [GO:1990841]	nucleoplasm [GO:0005654]; nucleus [GO:0005634]			Phosphorylation	Around (Site: 274 to 274): PhosphoSitePlus: Phosphorylation: O15014_S274
O15014_C345	TYVGTLLDC*TR	O15014	Zinc finger protein 609	ZNF609	1	0	-0.0640555	0.0967888						no	muscle organ development [GO:0007517]; positive regulation of neuron migration [GO:2001224]; positive regulation of transcription by RNA polymerase II [GO:0045944]; regulation of myoblast proliferation [GO:2000291]; regulation of transcription by RNA polymerase II [GO:0006357]	metal ion binding [GO:0046872]; promoter-specific chromatin binding [GO:1990841]	nucleoplasm [GO:0005654]; nucleus [GO:0005634]
O15014_C356	FC*DSPTSDLEMR	O15014	Zinc finger protein 609	ZNF609	1	0	0.0366131	0.0487299						no	muscle organ development [GO:0007517]; positive regulation of neuron migration [GO:2001224]; positive regulation of transcription by RNA polymerase II [GO:0045944]; regulation of myoblast proliferation [GO:2000291]; regulation of transcription by RNA polymerase II [GO:0006357]	metal ion binding [GO:0046872]; promoter-specific chromatin binding [GO:1990841]	nucleoplasm [GO:0005654]; nucleus [GO:0005634]			Phosphorylation, Modified residue	Around (Site: 358 to 358): PhosphoSitePlus: Phosphorylation: O15014_S358, Around (Site: 360 to 360): PhosphoSitePlus: Phosphorylation: O15014_T360, Around (Site: 361 to 361): PhosphoSitePlus: Phosphorylation: O15014_S361, Around (Site: 358 to 358): Note=Phosphoserine;Ontology_term=ECO:0007744,ECO:0007744;evidence=ECO:0007744|PubMed:18669648,ECO:0007744|PubMed:23186163;Dbxref=PMID:18669648,PMID:23…
O15020_C1140	DQADPQC*LFLR	O15020	Spectrin beta chain, non-erythrocytic 2	SPTBN2	1	0	0.0546024	0.0798622					DISEASE: Spinocerebellar ataxia 5 (SCA5) [MIM:600224]: Spinocerebellar ataxia is a clinically and genetically heterogeneous group of cerebellar disorders. Patients show progressive incoordination of gait and often poor coordination of hands, speech and eye movements, due to degeneration of the cerebellum with variable involvement of the brainstem and spinal cord. SCA5 is an autosomal dominant cer…	yes	actin cytoskeleton organization [GO:0030036]; actin filament capping [GO:0051693]; adult behavior [GO:0030534]; cerebellar Purkinje cell layer morphogenesis [GO:0021692]; multicellular organism growth [GO:0035264]; regulation of postsynaptic specialization assembly [GO:0099150]; synapse assembly [GO:0007416]; vesicle-mediated transport [GO:0016192]	actin binding [GO:0003779]; actin filament binding [GO:0051015]; cadherin binding [GO:0045296]; phospholipid binding [GO:0005543]; structural constituent of cytoskeleton [GO:0005200]; structural constituent of postsynapse [GO:0099186]; structural constituent of synapse [GO:0098918]	apical plasma membrane [GO:0016324]; cell junction [GO:0030054]; cell projection [GO:0042995]; cortical actin cytoskeleton [GO:0030864]; cytosol [GO:0005829]; extracellular space [GO:0005615]; glutamatergic synapse [GO:0098978]; intracellular membrane-bounded organelle [GO:0043231]; neuronal cell body [GO:0043025]; parallel fiber to Purkinje cell synapse [GO:0098688]; paranodal junction [GO:00330…
O15020_C115	MRIHC*LENVDK	O15020	Spectrin beta chain, non-erythrocytic 2	SPTBN2	1	0	-0.136786	0.238356			Contains ions that map to multiple proteins: P11277_C112, Q01082_C112		DISEASE: Spinocerebellar ataxia 5 (SCA5) [MIM:600224]: Spinocerebellar ataxia is a clinically and genetically heterogeneous group of cerebellar disorders. Patients show progressive incoordination of gait and often poor coordination of hands, speech and eye movements, due to degeneration of the cerebellum with variable involvement of the brainstem and spinal cord. SCA5 is an autosomal dominant cer…	yes	actin cytoskeleton organization [GO:0030036]; actin filament capping [GO:0051693]; adult behavior [GO:0030534]; cerebellar Purkinje cell layer morphogenesis [GO:0021692]; multicellular organism growth [GO:0035264]; regulation of postsynaptic specialization assembly [GO:0099150]; synapse assembly [GO:0007416]; vesicle-mediated transport [GO:0016192]	actin binding [GO:0003779]; actin filament binding [GO:0051015]; cadherin binding [GO:0045296]; phospholipid binding [GO:0005543]; structural constituent of cytoskeleton [GO:0005200]; structural constituent of postsynapse [GO:0099186]; structural constituent of synapse [GO:0098918]	apical plasma membrane [GO:0016324]; cell junction [GO:0030054]; cell projection [GO:0042995]; cortical actin cytoskeleton [GO:0030864]; cytosol [GO:0005829]; extracellular space [GO:0005615]; glutamatergic synapse [GO:0098978]; intracellular membrane-bounded organelle [GO:0043231]; neuronal cell body [GO:0043025]; parallel fiber to Purkinje cell synapse [GO:0098688]; paranodal junction [GO:00330…
O15020_C1474	ALC*QPMR	O15020	Spectrin beta chain, non-erythrocytic 2	SPTBN2	1	0	0.0688975	0.11032					DISEASE: Spinocerebellar ataxia 5 (SCA5) [MIM:600224]: Spinocerebellar ataxia is a clinically and genetically heterogeneous group of cerebellar disorders. Patients show progressive incoordination of gait and often poor coordination of hands, speech and eye movements, due to degeneration of the cerebellum with variable involvement of the brainstem and spinal cord. SCA5 is an autosomal dominant cer…	yes	actin cytoskeleton organization [GO:0030036]; actin filament capping [GO:0051693]; adult behavior [GO:0030534]; cerebellar Purkinje cell layer morphogenesis [GO:0021692]; multicellular organism growth [GO:0035264]; regulation of postsynaptic specialization assembly [GO:0099150]; synapse assembly [GO:0007416]; vesicle-mediated transport [GO:0016192]	actin binding [GO:0003779]; actin filament binding [GO:0051015]; cadherin binding [GO:0045296]; phospholipid binding [GO:0005543]; structural constituent of cytoskeleton [GO:0005200]; structural constituent of postsynapse [GO:0099186]; structural constituent of synapse [GO:0098918]	apical plasma membrane [GO:0016324]; cell junction [GO:0030054]; cell projection [GO:0042995]; cortical actin cytoskeleton [GO:0030864]; cytosol [GO:0005829]; extracellular space [GO:0005615]; glutamatergic synapse [GO:0098978]; intracellular membrane-bounded organelle [GO:0043231]; neuronal cell body [GO:0043025]; parallel fiber to Purkinje cell synapse [GO:0098688]; paranodal junction [GO:00330…
O15020_C1843	HC*AYEHDIQALSPQVQQVQDDGHR	O15020	Spectrin beta chain, non-erythrocytic 2	SPTBN2	1	0	0.124776	0.22266					DISEASE: Spinocerebellar ataxia 5 (SCA5) [MIM:600224]: Spinocerebellar ataxia is a clinically and genetically heterogeneous group of cerebellar disorders. Patients show progressive incoordination of gait and often poor coordination of hands, speech and eye movements, due to degeneration of the cerebellum with variable involvement of the brainstem and spinal cord. SCA5 is an autosomal dominant cer…	yes	actin cytoskeleton organization [GO:0030036]; actin filament capping [GO:0051693]; adult behavior [GO:0030534]; cerebellar Purkinje cell layer morphogenesis [GO:0021692]; multicellular organism growth [GO:0035264]; regulation of postsynaptic specialization assembly [GO:0099150]; synapse assembly [GO:0007416]; vesicle-mediated transport [GO:0016192]	actin binding [GO:0003779]; actin filament binding [GO:0051015]; cadherin binding [GO:0045296]; phospholipid binding [GO:0005543]; structural constituent of cytoskeleton [GO:0005200]; structural constituent of postsynapse [GO:0099186]; structural constituent of synapse [GO:0098918]	apical plasma membrane [GO:0016324]; cell junction [GO:0030054]; cell projection [GO:0042995]; cortical actin cytoskeleton [GO:0030864]; cytosol [GO:0005829]; extracellular space [GO:0005615]; glutamatergic synapse [GO:0098978]; intracellular membrane-bounded organelle [GO:0043231]; neuronal cell body [GO:0043025]; parallel fiber to Purkinje cell synapse [GO:0098688]; paranodal junction [GO:00330…
O15020_C2030	DAGMAEAWLC*SQEPLVR	O15020	Spectrin beta chain, non-erythrocytic 2	SPTBN2	1	0	-0.0102031	0.00681194					DISEASE: Spinocerebellar ataxia 5 (SCA5) [MIM:600224]: Spinocerebellar ataxia is a clinically and genetically heterogeneous group of cerebellar disorders. Patients show progressive incoordination of gait and often poor coordination of hands, speech and eye movements, due to degeneration of the cerebellum with variable involvement of the brainstem and spinal cord. SCA5 is an autosomal dominant cer…	yes	actin cytoskeleton organization [GO:0030036]; actin filament capping [GO:0051693]; adult behavior [GO:0030534]; cerebellar Purkinje cell layer morphogenesis [GO:0021692]; multicellular organism growth [GO:0035264]; regulation of postsynaptic specialization assembly [GO:0099150]; synapse assembly [GO:0007416]; vesicle-mediated transport [GO:0016192]	actin binding [GO:0003779]; actin filament binding [GO:0051015]; cadherin binding [GO:0045296]; phospholipid binding [GO:0005543]; structural constituent of cytoskeleton [GO:0005200]; structural constituent of postsynapse [GO:0099186]; structural constituent of synapse [GO:0098918]	apical plasma membrane [GO:0016324]; cell junction [GO:0030054]; cell projection [GO:0042995]; cortical actin cytoskeleton [GO:0030864]; cytosol [GO:0005829]; extracellular space [GO:0005615]; glutamatergic synapse [GO:0098978]; intracellular membrane-bounded organelle [GO:0043231]; neuronal cell body [GO:0043025]; parallel fiber to Purkinje cell synapse [GO:0098688]; paranodal junction [GO:00330…
O15020_C2043	SAELGC*TVDEVESLIK	O15020	Spectrin beta chain, non-erythrocytic 2	SPTBN2	1	0	-0.199662	0.2831					DISEASE: Spinocerebellar ataxia 5 (SCA5) [MIM:600224]: Spinocerebellar ataxia is a clinically and genetically heterogeneous group of cerebellar disorders. Patients show progressive incoordination of gait and often poor coordination of hands, speech and eye movements, due to degeneration of the cerebellum with variable involvement of the brainstem and spinal cord. SCA5 is an autosomal dominant cer…	yes	actin cytoskeleton organization [GO:0030036]; actin filament capping [GO:0051693]; adult behavior [GO:0030534]; cerebellar Purkinje cell layer morphogenesis [GO:0021692]; multicellular organism growth [GO:0035264]; regulation of postsynaptic specialization assembly [GO:0099150]; synapse assembly [GO:0007416]; vesicle-mediated transport [GO:0016192]	actin binding [GO:0003779]; actin filament binding [GO:0051015]; cadherin binding [GO:0045296]; phospholipid binding [GO:0005543]; structural constituent of cytoskeleton [GO:0005200]; structural constituent of postsynapse [GO:0099186]; structural constituent of synapse [GO:0098918]	apical plasma membrane [GO:0016324]; cell junction [GO:0030054]; cell projection [GO:0042995]; cortical actin cytoskeleton [GO:0030864]; cytosol [GO:0005829]; extracellular space [GO:0005615]; glutamatergic synapse [GO:0098978]; intracellular membrane-bounded organelle [GO:0043231]; neuronal cell body [GO:0043025]; parallel fiber to Purkinje cell synapse [GO:0098688]; paranodal junction [GO:00330…			Phosphorylation	Around (Site: 2038 to 2038): PhosphoSitePlus: Phosphorylation: O15020_S2038
O15020_C2070	FC*ALEK	O15020	Spectrin beta chain, non-erythrocytic 2	SPTBN2	1	0	-0.133138	0.1904					DISEASE: Spinocerebellar ataxia 5 (SCA5) [MIM:600224]: Spinocerebellar ataxia is a clinically and genetically heterogeneous group of cerebellar disorders. Patients show progressive incoordination of gait and often poor coordination of hands, speech and eye movements, due to degeneration of the cerebellum with variable involvement of the brainstem and spinal cord. SCA5 is an autosomal dominant cer…	yes	actin cytoskeleton organization [GO:0030036]; actin filament capping [GO:0051693]; adult behavior [GO:0030534]; cerebellar Purkinje cell layer morphogenesis [GO:0021692]; multicellular organism growth [GO:0035264]; regulation of postsynaptic specialization assembly [GO:0099150]; synapse assembly [GO:0007416]; vesicle-mediated transport [GO:0016192]	actin binding [GO:0003779]; actin filament binding [GO:0051015]; cadherin binding [GO:0045296]; phospholipid binding [GO:0005543]; structural constituent of cytoskeleton [GO:0005200]; structural constituent of postsynapse [GO:0099186]; structural constituent of synapse [GO:0098918]	apical plasma membrane [GO:0016324]; cell junction [GO:0030054]; cell projection [GO:0042995]; cortical actin cytoskeleton [GO:0030864]; cytosol [GO:0005829]; extracellular space [GO:0005615]; glutamatergic synapse [GO:0098978]; intracellular membrane-bounded organelle [GO:0043231]; neuronal cell body [GO:0043025]; parallel fiber to Purkinje cell synapse [GO:0098688]; paranodal junction [GO:00330…			Ubiquitination	Around (Site: 2074 to 2074): PhosphoSitePlus: Ubiquitination: O15020_K2074
O15020_C231	C*NAHYNLQNAFNLAEK	O15020	Spectrin beta chain, non-erythrocytic 2	SPTBN2	1	0	-0.084706	0.0967888					DISEASE: Spinocerebellar ataxia 5 (SCA5) [MIM:600224]: Spinocerebellar ataxia is a clinically and genetically heterogeneous group of cerebellar disorders. Patients show progressive incoordination of gait and often poor coordination of hands, speech and eye movements, due to degeneration of the cerebellum with variable involvement of the brainstem and spinal cord. SCA5 is an autosomal dominant cer…	yes	actin cytoskeleton organization [GO:0030036]; actin filament capping [GO:0051693]; adult behavior [GO:0030534]; cerebellar Purkinje cell layer morphogenesis [GO:0021692]; multicellular organism growth [GO:0035264]; regulation of postsynaptic specialization assembly [GO:0099150]; synapse assembly [GO:0007416]; vesicle-mediated transport [GO:0016192]	actin binding [GO:0003779]; actin filament binding [GO:0051015]; cadherin binding [GO:0045296]; phospholipid binding [GO:0005543]; structural constituent of cytoskeleton [GO:0005200]; structural constituent of postsynapse [GO:0099186]; structural constituent of synapse [GO:0098918]	apical plasma membrane [GO:0016324]; cell junction [GO:0030054]; cell projection [GO:0042995]; cortical actin cytoskeleton [GO:0030864]; cytosol [GO:0005829]; extracellular space [GO:0005615]; glutamatergic synapse [GO:0098978]; intracellular membrane-bounded organelle [GO:0043231]; neuronal cell body [GO:0043025]; parallel fiber to Purkinje cell synapse [GO:0098688]; paranodal junction [GO:00330…			Phosphorylation	Around (Site: 227 to 227): PhosphoSitePlus: Phosphorylation: O15020_S227
O15020_C607	EYRPC*DPQLVSER	O15020	Spectrin beta chain, non-erythrocytic 2	SPTBN2	1	0	0.0349561	0.0394329					DISEASE: Spinocerebellar ataxia 5 (SCA5) [MIM:600224]: Spinocerebellar ataxia is a clinically and genetically heterogeneous group of cerebellar disorders. Patients show progressive incoordination of gait and often poor coordination of hands, speech and eye movements, due to degeneration of the cerebellum with variable involvement of the brainstem and spinal cord. SCA5 is an autosomal dominant cer…	yes	actin cytoskeleton organization [GO:0030036]; actin filament capping [GO:0051693]; adult behavior [GO:0030534]; cerebellar Purkinje cell layer morphogenesis [GO:0021692]; multicellular organism growth [GO:0035264]; regulation of postsynaptic specialization assembly [GO:0099150]; synapse assembly [GO:0007416]; vesicle-mediated transport [GO:0016192]	actin binding [GO:0003779]; actin filament binding [GO:0051015]; cadherin binding [GO:0045296]; phospholipid binding [GO:0005543]; structural constituent of cytoskeleton [GO:0005200]; structural constituent of postsynapse [GO:0099186]; structural constituent of synapse [GO:0098918]	apical plasma membrane [GO:0016324]; cell junction [GO:0030054]; cell projection [GO:0042995]; cortical actin cytoskeleton [GO:0030864]; cytosol [GO:0005829]; extracellular space [GO:0005615]; glutamatergic synapse [GO:0098978]; intracellular membrane-bounded organelle [GO:0043231]; neuronal cell body [GO:0043025]; parallel fiber to Purkinje cell synapse [GO:0098688]; paranodal junction [GO:00330…
O15021_C1509	ARPVEQGC*LK	O15021	Microtubule-associated serine/threonine-protein kinase 4	MAST4	1	0	-0.0945753	0.106298						no	cytoskeleton organization [GO:0007010]; intracellular signal transduction [GO:0035556]	3-phosphoinositide-dependent protein kinase activity [GO:0004676]; AMP-activated protein kinase activity [GO:0004679]; ATP binding [GO:0005524]; DNA-dependent protein kinase activity [GO:0004677]; eukaryotic translation initiation factor 2alpha kinase activity [GO:0004694]; histone H2AS1 kinase activity [GO:0044024]; histone H2AS121 kinase activity [GO:0072371]; histone H2AT120 kinase activity [G…	cytoplasm [GO:0005737]
O15027_C1293	YWC*DAEYDAYR	O15027	Protein transport protein Sec16A	SEC16A	1	0	-0.142882	0.240952						no	endoplasmic reticulum organization [GO:0007029]; endoplasmic reticulum to Golgi vesicle-mediated transport [GO:0006888]; Golgi organization [GO:0007030]; Golgi to plasma membrane transport [GO:0006893]; protein exit from endoplasmic reticulum [GO:0032527]; protein localization to endoplasmic reticulum exit site [GO:0070973]; protein localization to plasma membrane [GO:0072659]; protein stabilizat…		cytosol [GO:0005829]; endoplasmic reticulum exit site [GO:0070971]; endoplasmic reticulum membrane [GO:0005789]; ER to Golgi transport vesicle membrane [GO:0012507]; Golgi membrane [GO:0000139]; organelle membrane [GO:0031090]; perinuclear region of cytoplasm [GO:0048471]			Phosphorylation	Around (Site: 1291 to 1291): PhosphoSitePlus: Phosphorylation: O15027_Y1291, Around (Site: 1297 to 1297): PhosphoSitePlus: Phosphorylation: O15027_Y1297
O15027_C1451	FSVPHVC*AR	O15027	Protein transport protein Sec16A	SEC16A	1	0	-0.0654544	0.0818505						no	endoplasmic reticulum organization [GO:0007029]; endoplasmic reticulum to Golgi vesicle-mediated transport [GO:0006888]; Golgi organization [GO:0007030]; Golgi to plasma membrane transport [GO:0006893]; protein exit from endoplasmic reticulum [GO:0032527]; protein localization to endoplasmic reticulum exit site [GO:0070973]; protein localization to plasma membrane [GO:0072659]; protein stabilizat…		cytosol [GO:0005829]; endoplasmic reticulum exit site [GO:0070971]; endoplasmic reticulum membrane [GO:0005789]; ER to Golgi transport vesicle membrane [GO:0012507]; Golgi membrane [GO:0000139]; organelle membrane [GO:0031090]; perinuclear region of cytoplasm [GO:0048471]			Phosphorylation	Around (Site: 1446 to 1446): PhosphoSitePlus: Phosphorylation: O15027_S1446
O15027_C1693	MPAASTCC*GDEK	O15027	Protein transport protein Sec16A	SEC16A	1	0	0.246201	0.164938						no	endoplasmic reticulum organization [GO:0007029]; endoplasmic reticulum to Golgi vesicle-mediated transport [GO:0006888]; Golgi organization [GO:0007030]; Golgi to plasma membrane transport [GO:0006893]; protein exit from endoplasmic reticulum [GO:0032527]; protein localization to endoplasmic reticulum exit site [GO:0070973]; protein localization to plasma membrane [GO:0072659]; protein stabilizat…		cytosol [GO:0005829]; endoplasmic reticulum exit site [GO:0070971]; endoplasmic reticulum membrane [GO:0005789]; ER to Golgi transport vesicle membrane [GO:0012507]; Golgi membrane [GO:0000139]; organelle membrane [GO:0031090]; perinuclear region of cytoplasm [GO:0048471]
O15027_C1797	TEAYEYAQSLGAETC*PLPSFQVFK	O15027	Protein transport protein Sec16A	SEC16A	1	0	0.196609	0.201262						no	endoplasmic reticulum organization [GO:0007029]; endoplasmic reticulum to Golgi vesicle-mediated transport [GO:0006888]; Golgi organization [GO:0007030]; Golgi to plasma membrane transport [GO:0006893]; protein exit from endoplasmic reticulum [GO:0032527]; protein localization to endoplasmic reticulum exit site [GO:0070973]; protein localization to plasma membrane [GO:0072659]; protein stabilizat…		cytosol [GO:0005829]; endoplasmic reticulum exit site [GO:0070971]; endoplasmic reticulum membrane [GO:0005789]; ER to Golgi transport vesicle membrane [GO:0012507]; Golgi membrane [GO:0000139]; organelle membrane [GO:0031090]; perinuclear region of cytoplasm [GO:0048471]			Phosphorylation	Around (Site: 1801 to 1801): PhosphoSitePlus: Phosphorylation: O15027_S1801
O15027_C46	ANNNAAVAPTTC*PLQPVTDPFAFSR	O15027	Protein transport protein Sec16A	SEC16A	1	0	0.752265	0.383607						no	endoplasmic reticulum organization [GO:0007029]; endoplasmic reticulum to Golgi vesicle-mediated transport [GO:0006888]; Golgi organization [GO:0007030]; Golgi to plasma membrane transport [GO:0006893]; protein exit from endoplasmic reticulum [GO:0032527]; protein localization to endoplasmic reticulum exit site [GO:0070973]; protein localization to plasma membrane [GO:0072659]; protein stabilizat…		cytosol [GO:0005829]; endoplasmic reticulum exit site [GO:0070971]; endoplasmic reticulum membrane [GO:0005789]; ER to Golgi transport vesicle membrane [GO:0012507]; Golgi membrane [GO:0000139]; organelle membrane [GO:0031090]; perinuclear region of cytoplasm [GO:0048471]
O15037_C46	DC*PDNPHIWLQLEGPKENASR	O15037	Protein KHNYN	KHNYN	1	0	0.276898	0.214201						no		mRNA binding [GO:0003729]; RNA endonuclease activity [GO:0004521]	cytoplasmic ribonucleoprotein granule [GO:0036464]; nucleus [GO:0005634]
O15042_C320	NC*GFVAFMNR	O15042	U2 snRNP-associated SURP motif-containing protein	U2SURP	1	0	0.0077868	0.00821716						no	RNA processing [GO:0006396]	RNA binding [GO:0003723]	nucleoplasm [GO:0005654]; nucleus [GO:0005634]; U2 snRNP [GO:0005686]
O15042_C624	LC*QIFSDLNATYR	O15042	U2 snRNP-associated SURP motif-containing protein	U2SURP	1	0	-0.231453	0.238356						no	RNA processing [GO:0006396]	RNA binding [GO:0003723]	nucleoplasm [GO:0005654]; nucleus [GO:0005634]; U2 snRNP [GO:0005686]			Ubiquitination	Around (Site: 622 to 622): PhosphoSitePlus: Ubiquitination: O15042_K622
O15042_C65	ESLC*DSPHQNLSRPLLENK	O15042	U2 snRNP-associated SURP motif-containing protein	U2SURP	1	0	0.0369951	0.0494278						no	RNA processing [GO:0006396]	RNA binding [GO:0003723]	nucleoplasm [GO:0005654]; nucleus [GO:0005634]; U2 snRNP [GO:0005686]			Phosphorylation, Modified residue	Around (Site: 63 to 63): PhosphoSitePlus: Phosphorylation: O15042_S63, Around (Site: 67 to 67): PhosphoSitePlus: Phosphorylation: O15042_S67, Around (Site: 67 to 67): Note=Phosphoserine;Ontology_term=ECO:0007744,ECO:0007744;evidence=ECO:0007744|PubMed:23186163,ECO:0007744|PubMed:24275569;Dbxref=PMID:23186163,PMID:24275569
O15042_C653	VMTC*FR	O15042	U2 snRNP-associated SURP motif-containing protein	U2SURP	1	0	-0.296331	0.317989						no	RNA processing [GO:0006396]	RNA binding [GO:0003723]	nucleoplasm [GO:0005654]; nucleus [GO:0005634]; U2 snRNP [GO:0005686]
O15042_C918	EKDEC*TPTRK	O15042	U2 snRNP-associated SURP motif-containing protein	U2SURP	1	0	0.0655097	0.0876688						no	RNA processing [GO:0006396]	RNA binding [GO:0003723]	nucleoplasm [GO:0005654]; nucleus [GO:0005634]; U2 snRNP [GO:0005686]			Phosphorylation	Around (Site: 919 to 919): PhosphoSitePlus: Phosphorylation: O15042_T919, Around (Site: 921 to 921): PhosphoSitePlus: Phosphorylation: O15042_T921
O15047_C1514	YLDVC*PVSAR	O15047	Histone-lysine N-methyltransferase SETD1A	SETD1A	1	0	0.00860281	0.00802075					DISEASE: Epilepsy, early-onset, 2, with or without developmental delay (EPEO2) [MIM:618832]: An autosomal dominant neurologic disorder characterized by early onset of generalized tonic-clonic seizures associated with sharp wave and sharp slow wave discharges on EEG. Some EPEO2 patients have normal psychomotor development and normal brain imaging, whereas others may show developmental delay associ…	yes	brain development [GO:0007420]; DNA damage response [GO:0006974]; methylation [GO:0032259]; regulation of chromatin organization [GO:1902275]; regulation of hematopoietic stem cell differentiation [GO:1902036]	beta-catenin binding [GO:0008013]; histone H3K4 methyltransferase activity [GO:0042800]; histone H3K4 monomethyltransferase activity [GO:0140945]; histone H3K4 trimethyltransferase activity [GO:0140999]; RNA binding [GO:0003723]; RNA polymerase II-specific DNA-binding transcription factor binding [GO:0061629]	chromatin [GO:0000785]; cytoplasm [GO:0005737]; histone methyltransferase complex [GO:0035097]; nuclear speck [GO:0016607]; nucleoplasm [GO:0005654]; nucleus [GO:0005634]; Set1C/COMPASS complex [GO:0048188]					Part_of (Site: 37 to 1707): ID=VAR_085029;Note=In NEDSID. Missing;Ontology_term=ECO:0000269;evidence=ECO:0000269|PubMed:32346159;Dbxref=PMID:32346159, Part_of (Site: 455 to 1707): ID=VAR_085030;Note=In NEDSID. Missing;Ontology_term=ECO:0000269;evidence=ECO:0000269|PubMed:32346159;Dbxref=PMID:32346159, Part_of (Site: 499 to 1707): ID=VAR_085031;Note=In NEDSID. Missing;Ontology_term=ECO:0000269;evi…
O15055_C97	SEHNPSTSGC*SSDQSSK	O15055	Period circadian protein homolog 2	PER2	1	0	0.111599	0.144163					DISEASE: Advanced sleep phase syndrome, familial, 1 (FASPS1) [MIM:604348]: An autosomal dominant disorder characterized by very early sleep onset and offset. Individuals are 'morning larks' with a 4 hours advance of the sleep, temperature and melatonin rhythms. {ECO:0000269|PubMed:11232563}. Note=The disease is caused by variants affecting the gene represented in this entry.	yes	chromatin remodeling [GO:0006338]; circadian regulation of gene expression [GO:0032922]; circadian rhythm [GO:0007623]; entrainment of circadian clock by photoperiod [GO:0043153]; fatty acid metabolic process [GO:0006631]; gluconeogenesis [GO:0006094]; glycogen biosynthetic process [GO:0005978]; lactate biosynthetic process [GO:0019249]; negative regulation of circadian rhythm [GO:0042754]; negat…	transcription cis-regulatory region binding [GO:0000976]; transcription coactivator activity [GO:0003713]; transcription corepressor binding [GO:0001222]	Cry-Per complex [GO:1990512]; cytoplasm [GO:0005737]; cytosol [GO:0005829]; nucleolus [GO:0005730]; nucleoplasm [GO:0005654]; nucleus [GO:0005634]; perinuclear region of cytoplasm [GO:0048471]
O15056_C795	YDVGSAAYDTSDKC*R	O15056	Synaptojanin-2	SYNJ2	1	0	0.0579179	0.0686179						no	membrane organization [GO:0061024]; phosphatidylinositol biosynthetic process [GO:0006661]; phosphatidylinositol dephosphorylation [GO:0046856]; synaptic vesicle endocytosis [GO:0048488]	inositol-1,4,5-trisphosphate 5-phosphatase activity [GO:0052658]; phosphatidylinositol phosphate 4-phosphatase activity [GO:0034596]; phosphatidylinositol-3,5-bisphosphate 3-phosphatase activity [GO:0052629]; phosphatidylinositol-3,5-bisphosphate 5-phosphatase activity [GO:0043813]; phosphatidylinositol-3-phosphate phosphatase activity [GO:0004438]; phosphatidylinositol-4,5-bisphosphate 5-phospha…	cell projection [GO:0042995]; cytoplasm [GO:0005737]; cytoskeleton [GO:0005856]; cytosol [GO:0005829]; membrane [GO:0016020]; membrane raft [GO:0045121]; perinuclear region of cytoplasm [GO:0048471]; plasma membrane [GO:0005886]; presynapse [GO:0098793]
O15067_C108	LNFSTPTSTNIVSVC*R	O15067	Phosphoribosylformylglycinamidine synthase	PFAS	1	0	-0.0811669	0.130817				"DB00142; Glutamic acid.";"DB00130; L-Glutamine.";		no	'de novo' AMP biosynthetic process [GO:0044208]; 'de novo' IMP biosynthetic process [GO:0006189]; 'de novo' XMP biosynthetic process [GO:0097294]; anterior head development [GO:0097065]; glutamine metabolic process [GO:0006541]; GMP biosynthetic process [GO:0006177]; purine nucleotide biosynthetic process [GO:0006164]; purine ribonucleoside monophosphate biosynthetic process [GO:0009168]; respons…	ATP binding [GO:0005524]; metal ion binding [GO:0046872]; phosphoribosylformylglycinamidine synthase activity [GO:0004642]	cytoplasm [GO:0005737]; cytosol [GO:0005829]; extracellular exosome [GO:0070062]
O15067_C1287	GLAPLHWADDDGNPTEQYPLNPNGSPGGVAGICSC*DGR	O15067	Phosphoribosylformylglycinamidine synthase	PFAS	1	0	0.135592	0.212276				"DB00142; Glutamic acid.";"DB00130; L-Glutamine.";		no	'de novo' AMP biosynthetic process [GO:0044208]; 'de novo' IMP biosynthetic process [GO:0006189]; 'de novo' XMP biosynthetic process [GO:0097294]; anterior head development [GO:0097065]; glutamine metabolic process [GO:0006541]; GMP biosynthetic process [GO:0006177]; purine nucleotide biosynthetic process [GO:0006164]; purine ribonucleoside monophosphate biosynthetic process [GO:0009168]; respons…	ATP binding [GO:0005524]; metal ion binding [GO:0046872]; phosphoribosylformylglycinamidine synthase activity [GO:0004642]	cytoplasm [GO:0005737]; cytosol [GO:0005829]; extracellular exosome [GO:0070062]
O15067_C270	FC*DNSSAIQGK	O15067	Phosphoribosylformylglycinamidine synthase	PFAS	1	0	0.0684655	0.104604				"DB00142; Glutamic acid.";"DB00130; L-Glutamine.";		no	'de novo' AMP biosynthetic process [GO:0044208]; 'de novo' IMP biosynthetic process [GO:0006189]; 'de novo' XMP biosynthetic process [GO:0097294]; anterior head development [GO:0097065]; glutamine metabolic process [GO:0006541]; GMP biosynthetic process [GO:0006177]; purine nucleotide biosynthetic process [GO:0006164]; purine ribonucleoside monophosphate biosynthetic process [GO:0009168]; respons…	ATP binding [GO:0005524]; metal ion binding [GO:0046872]; phosphoribosylformylglycinamidine synthase activity [GO:0004642]	cytoplasm [GO:0005737]; cytosol [GO:0005829]; extracellular exosome [GO:0070062]			Ubiquitination	Around (Site: 268 to 268): PhosphoSitePlus: Ubiquitination: O15067_K268
O15067_C318	HVVFTAETHNFPTGVC*PFSGATTGTGGR	O15067	Phosphoribosylformylglycinamidine synthase	PFAS	1	0	-0.136333	0.12163				"DB00142; Glutamic acid.";"DB00130; L-Glutamine.";		no	'de novo' AMP biosynthetic process [GO:0044208]; 'de novo' IMP biosynthetic process [GO:0006189]; 'de novo' XMP biosynthetic process [GO:0097294]; anterior head development [GO:0097065]; glutamine metabolic process [GO:0006541]; GMP biosynthetic process [GO:0006177]; purine nucleotide biosynthetic process [GO:0006164]; purine ribonucleoside monophosphate biosynthetic process [GO:0009168]; respons…	ATP binding [GO:0005524]; metal ion binding [GO:0046872]; phosphoribosylformylglycinamidine synthase activity [GO:0004642]	cytoplasm [GO:0005737]; cytosol [GO:0005829]; extracellular exosome [GO:0070062]	Binding site	Around (Site: 322 to 333): Ontology_term=ECO:0000255;evidence=ECO:0000255
O15067_C336	DVQC*TGR	O15067	Phosphoribosylformylglycinamidine synthase	PFAS	1	0	0.0511046	0.0423812				"DB00142; Glutamic acid.";"DB00130; L-Glutamine.";		no	'de novo' AMP biosynthetic process [GO:0044208]; 'de novo' IMP biosynthetic process [GO:0006189]; 'de novo' XMP biosynthetic process [GO:0097294]; anterior head development [GO:0097065]; glutamine metabolic process [GO:0006541]; GMP biosynthetic process [GO:0006177]; purine nucleotide biosynthetic process [GO:0006164]; purine ribonucleoside monophosphate biosynthetic process [GO:0009168]; respons…	ATP binding [GO:0005524]; metal ion binding [GO:0046872]; phosphoribosylformylglycinamidine synthase activity [GO:0004642]	cytoplasm [GO:0005737]; cytosol [GO:0005829]; extracellular exosome [GO:0070062]	Binding site	Around (Site: 322 to 333): Ontology_term=ECO:0000255;evidence=ECO:0000255
O15067_C606	IVLVDDREC*PVR	O15067	Phosphoribosylformylglycinamidine synthase	PFAS	1	0	-0.0337307	0.0456515				"DB00142; Glutamic acid.";"DB00130; L-Glutamine.";		no	'de novo' AMP biosynthetic process [GO:0044208]; 'de novo' IMP biosynthetic process [GO:0006189]; 'de novo' XMP biosynthetic process [GO:0097294]; anterior head development [GO:0097065]; glutamine metabolic process [GO:0006541]; GMP biosynthetic process [GO:0006177]; purine nucleotide biosynthetic process [GO:0006164]; purine ribonucleoside monophosphate biosynthetic process [GO:0009168]; respons…	ATP binding [GO:0005524]; metal ion binding [GO:0046872]; phosphoribosylformylglycinamidine synthase activity [GO:0004642]	cytoplasm [GO:0005737]; cytosol [GO:0005829]; extracellular exosome [GO:0070062]
O15067_C66	LMWLFGC*PLLLDDVAR	O15067	Phosphoribosylformylglycinamidine synthase	PFAS	1	0	-0.00243115	0.00362292				"DB00142; Glutamic acid.";"DB00130; L-Glutamine.";		no	'de novo' AMP biosynthetic process [GO:0044208]; 'de novo' IMP biosynthetic process [GO:0006189]; 'de novo' XMP biosynthetic process [GO:0097294]; anterior head development [GO:0097065]; glutamine metabolic process [GO:0006541]; GMP biosynthetic process [GO:0006177]; purine nucleotide biosynthetic process [GO:0006164]; purine ribonucleoside monophosphate biosynthetic process [GO:0009168]; respons…	ATP binding [GO:0005524]; metal ion binding [GO:0046872]; phosphoribosylformylglycinamidine synthase activity [GO:0004642]	cytoplasm [GO:0005737]; cytosol [GO:0005829]; extracellular exosome [GO:0070062]
O15084_C472	GC*TPLHYAATSDTDGK	O15084	Serine/threonine-protein phosphatase 6 regulatory ankyrin repeat subunit A	ANKRD28	1	0	-0.374535	0.39602						no			cytosol [GO:0005829]; nucleoplasm [GO:0005654]
O15084_C701	GAVTGHEEC*VDALLQHGAK	O15084	Serine/threonine-protein phosphatase 6 regulatory ankyrin repeat subunit A	ANKRD28	1	0	-0.0739293	0.0800898						no			cytosol [GO:0005829]; nucleoplasm [GO:0005654]			Phosphorylation	Around (Site: 696 to 696): PhosphoSitePlus: Phosphorylation: O15084_T696
O15084_C898	NTALHLAC*SK	O15084	Serine/threonine-protein phosphatase 6 regulatory ankyrin repeat subunit A	ANKRD28	1	0	-0.714111	0.555793			Contains ions that map to multiple proteins: Q8NB46_C933			no			cytosol [GO:0005829]; nucleoplasm [GO:0005654]
O15091_C151	TSFESWIISQMAGC*HSSIDVAK	O15091	Mitochondrial ribonuclease P catalytic subunit	PRORP	1	0	-0.10034	0.112236					DISEASE: Combined oxidative phosphorylation deficiency 54 (COXPD54) [MIM:619737]: An autosomal recessive, multisystem disorder with highly variable manifestations resulting from defective mitochondrial transcription and translation. Clinical features include early-onset sensorineural hearing loss, sometimes associated with global developmental delay or primary ovarian failure, peripheral hyperton…	yes	mitochondrial tRNA 5'-end processing [GO:0097745]; tRNA 5'-leader removal [GO:0001682]	metal ion binding [GO:0046872]; ribonuclease P activity [GO:0004526]	mitochondrial matrix [GO:0005759]; mitochondrial nucleoid [GO:0042645]; mitochondrial ribonuclease P complex [GO:0030678]; mitochondrion [GO:0005739]; nucleoplasm [GO:0005654]
O15091_C367	TIESIQLSPEEYEC*LK	O15091	Mitochondrial ribonuclease P catalytic subunit	PRORP	1	0	-0.045383	0.048132					DISEASE: Combined oxidative phosphorylation deficiency 54 (COXPD54) [MIM:619737]: An autosomal recessive, multisystem disorder with highly variable manifestations resulting from defective mitochondrial transcription and translation. Clinical features include early-onset sensorineural hearing loss, sometimes associated with global developmental delay or primary ovarian failure, peripheral hyperton…	yes	mitochondrial tRNA 5'-end processing [GO:0097745]; tRNA 5'-leader removal [GO:0001682]	metal ion binding [GO:0046872]; ribonuclease P activity [GO:0004526]	mitochondrial matrix [GO:0005759]; mitochondrial nucleoid [GO:0042645]; mitochondrial ribonuclease P complex [GO:0030678]; mitochondrion [GO:0005739]; nucleoplasm [GO:0005654]			Phosphorylation, Ubiquitination	Around (Site: 365 to 365): PhosphoSitePlus: Phosphorylation: O15091_Y365, Around (Site: 369 to 369): PhosphoSitePlus: Ubiquitination: O15091_K369
O15091_C507	AC*LPDAK	O15091	Mitochondrial ribonuclease P catalytic subunit	PRORP	1	0	-0.359876	0.568672					DISEASE: Combined oxidative phosphorylation deficiency 54 (COXPD54) [MIM:619737]: An autosomal recessive, multisystem disorder with highly variable manifestations resulting from defective mitochondrial transcription and translation. Clinical features include early-onset sensorineural hearing loss, sometimes associated with global developmental delay or primary ovarian failure, peripheral hyperton…	yes	mitochondrial tRNA 5'-end processing [GO:0097745]; tRNA 5'-leader removal [GO:0001682]	metal ion binding [GO:0046872]; ribonuclease P activity [GO:0004526]	mitochondrial matrix [GO:0005759]; mitochondrial nucleoid [GO:0042645]; mitochondrial ribonuclease P complex [GO:0030678]; mitochondrion [GO:0005739]; nucleoplasm [GO:0005654]			Acetylation	Around (Site: 512 to 512): PhosphoSitePlus: Acetylation: O15091_K512
O15111_C113	LLNKPENC*CGLK	O15111	Inhibitor of nuclear factor kappa-B kinase subunit alpha	CHUK	1	0	-0.075909	0.0689037				"DB06151; Acetylcysteine.";"DB00233; Aminosalicylic acid.";"DB00244; Mesalazine.";"DB00795; Sulfasalazine.";	DISEASE: Cocoon syndrome (COCOS) [MIM:613630]: A lethal syndrome characterized by multiple fetal malformations including defective face and seemingly absent limbs, which are bound to the trunk and encased under the skin. {ECO:0000269|PubMed:20961246}. Note=The disease is caused by variants affecting the gene represented in this entry.; DISEASE: Bartsocas-Papas syndrome 2 (BPS2) [MIM:619339]: An a…	yes	anatomical structure morphogenesis [GO:0009653]; canonical NF-kappaB signal transduction [GO:0007249]; cellular response to tumor necrosis factor [GO:0071356]; cellular response to virus [GO:0098586]; immune response [GO:0006955]; inflammatory response [GO:0006954]; innate immune response [GO:0045087]; negative regulation of NF-kappaB transcription factor activity [GO:0032088]; non-canonical NF-k…	ATP binding [GO:0005524]; IkappaB kinase activity [GO:0008384]; protein heterodimerization activity [GO:0046982]; protein homodimerization activity [GO:0042803]; protein kinase activity [GO:0004672]; protein serine/threonine kinase activity [GO:0004674]; protein-containing complex binding [GO:0044877]; scaffold protein binding [GO:0097110]; transferrin receptor binding [GO:1990459]	CD40 receptor complex [GO:0035631]; cytoplasm [GO:0005737]; cytoplasmic side of plasma membrane [GO:0009898]; cytosol [GO:0005829]; IkappaB kinase complex [GO:0008385]; nucleoplasm [GO:0005654]			Ubiquitination	Around (Site: 109 to 109): PhosphoSitePlus: Ubiquitination: O15111_K109, Around (Site: 117 to 117): PhosphoSitePlus: Ubiquitination: O15111_K117
O15111_C300	C*FVLMDHILNLK	O15111	Inhibitor of nuclear factor kappa-B kinase subunit alpha	CHUK	1	0	0.202119	0.29221				"DB06151; Acetylcysteine.";"DB00233; Aminosalicylic acid.";"DB00244; Mesalazine.";"DB00795; Sulfasalazine.";	DISEASE: Cocoon syndrome (COCOS) [MIM:613630]: A lethal syndrome characterized by multiple fetal malformations including defective face and seemingly absent limbs, which are bound to the trunk and encased under the skin. {ECO:0000269|PubMed:20961246}. Note=The disease is caused by variants affecting the gene represented in this entry.; DISEASE: Bartsocas-Papas syndrome 2 (BPS2) [MIM:619339]: An a…	yes	anatomical structure morphogenesis [GO:0009653]; canonical NF-kappaB signal transduction [GO:0007249]; cellular response to tumor necrosis factor [GO:0071356]; cellular response to virus [GO:0098586]; immune response [GO:0006955]; inflammatory response [GO:0006954]; innate immune response [GO:0045087]; negative regulation of NF-kappaB transcription factor activity [GO:0032088]; non-canonical NF-k…	ATP binding [GO:0005524]; IkappaB kinase activity [GO:0008384]; protein heterodimerization activity [GO:0046982]; protein homodimerization activity [GO:0042803]; protein kinase activity [GO:0004672]; protein serine/threonine kinase activity [GO:0004674]; protein-containing complex binding [GO:0044877]; scaffold protein binding [GO:0097110]; transferrin receptor binding [GO:1990459]	CD40 receptor complex [GO:0035631]; cytoplasm [GO:0005737]; cytoplasmic side of plasma membrane [GO:0009898]; cytosol [GO:0005829]; IkappaB kinase complex [GO:0008385]; nucleoplasm [GO:0005654]			Ubiquitination	Around (Site: 296 to 296): PhosphoSitePlus: Ubiquitination: O15111_K296
O15111_C371	KPASQC*VLDGVR	O15111	Inhibitor of nuclear factor kappa-B kinase subunit alpha	CHUK	1	0	-0.0172085	0.0231709				"DB06151; Acetylcysteine.";"DB00233; Aminosalicylic acid.";"DB00244; Mesalazine.";"DB00795; Sulfasalazine.";	DISEASE: Cocoon syndrome (COCOS) [MIM:613630]: A lethal syndrome characterized by multiple fetal malformations including defective face and seemingly absent limbs, which are bound to the trunk and encased under the skin. {ECO:0000269|PubMed:20961246}. Note=The disease is caused by variants affecting the gene represented in this entry.; DISEASE: Bartsocas-Papas syndrome 2 (BPS2) [MIM:619339]: An a…	yes	anatomical structure morphogenesis [GO:0009653]; canonical NF-kappaB signal transduction [GO:0007249]; cellular response to tumor necrosis factor [GO:0071356]; cellular response to virus [GO:0098586]; immune response [GO:0006955]; inflammatory response [GO:0006954]; innate immune response [GO:0045087]; negative regulation of NF-kappaB transcription factor activity [GO:0032088]; non-canonical NF-k…	ATP binding [GO:0005524]; IkappaB kinase activity [GO:0008384]; protein heterodimerization activity [GO:0046982]; protein homodimerization activity [GO:0042803]; protein kinase activity [GO:0004672]; protein serine/threonine kinase activity [GO:0004674]; protein-containing complex binding [GO:0044877]; scaffold protein binding [GO:0097110]; transferrin receptor binding [GO:1990459]	CD40 receptor complex [GO:0035631]; cytoplasm [GO:0005737]; cytoplasmic side of plasma membrane [GO:0009898]; cytosol [GO:0005829]; IkappaB kinase complex [GO:0008385]; nucleoplasm [GO:0005654]			Ubiquitination	Around (Site: 366 to 366): PhosphoSitePlus: Ubiquitination: O15111_K366
O15111_C379	GC*DSYMVYLFDK	O15111	Inhibitor of nuclear factor kappa-B kinase subunit alpha	CHUK	1	0	-0.0644973	0.104604				"DB06151; Acetylcysteine.";"DB00233; Aminosalicylic acid.";"DB00244; Mesalazine.";"DB00795; Sulfasalazine.";	DISEASE: Cocoon syndrome (COCOS) [MIM:613630]: A lethal syndrome characterized by multiple fetal malformations including defective face and seemingly absent limbs, which are bound to the trunk and encased under the skin. {ECO:0000269|PubMed:20961246}. Note=The disease is caused by variants affecting the gene represented in this entry.; DISEASE: Bartsocas-Papas syndrome 2 (BPS2) [MIM:619339]: An a…	yes	anatomical structure morphogenesis [GO:0009653]; canonical NF-kappaB signal transduction [GO:0007249]; cellular response to tumor necrosis factor [GO:0071356]; cellular response to virus [GO:0098586]; immune response [GO:0006955]; inflammatory response [GO:0006954]; innate immune response [GO:0045087]; negative regulation of NF-kappaB transcription factor activity [GO:0032088]; non-canonical NF-k…	ATP binding [GO:0005524]; IkappaB kinase activity [GO:0008384]; protein heterodimerization activity [GO:0046982]; protein homodimerization activity [GO:0042803]; protein kinase activity [GO:0004672]; protein serine/threonine kinase activity [GO:0004674]; protein-containing complex binding [GO:0044877]; scaffold protein binding [GO:0097110]; transferrin receptor binding [GO:1990459]	CD40 receptor complex [GO:0035631]; cytoplasm [GO:0005737]; cytoplasmic side of plasma membrane [GO:0009898]; cytosol [GO:0005829]; IkappaB kinase complex [GO:0008385]; nucleoplasm [GO:0005654]
O15118_C1261	SC*ATEER	O15118	NPC intracellular cholesterol transporter 1	NPC1	1	0	0.0820876	0.0885513					DISEASE: Niemann-Pick disease C1 (NPC1) [MIM:257220]: A lysosomal storage disorder that affects the viscera and the central nervous system. It is due to defective intracellular processing and transport of low-density lipoprotein derived cholesterol. It causes accumulation of cholesterol in lysosomes, with delayed induction of cholesterol homeostatic reactions. Niemann-Pick disease type C1 has a h…	yes	adult walking behavior [GO:0007628]; autophagy [GO:0006914]; bile acid metabolic process [GO:0008206]; cellular response to low-density lipoprotein particle stimulus [GO:0071404]; cellular response to steroid hormone stimulus [GO:0071383]; cholesterol efflux [GO:0033344]; cholesterol homeostasis [GO:0042632]; cholesterol metabolic process [GO:0008203]; cholesterol storage [GO:0010878]; cholestero…	cholesterol binding [GO:0015485]; cholesterol transfer activity [GO:0120020]; signaling receptor activity [GO:0038023]; transmembrane signaling receptor activity [GO:0004888]; virus receptor activity [GO:0001618]	endoplasmic reticulum [GO:0005783]; extracellular exosome [GO:0070062]; extracellular region [GO:0005576]; Golgi apparatus [GO:0005794]; late endosome membrane [GO:0031902]; lysosomal membrane [GO:0005765]; lysosome [GO:0005764]; membrane [GO:0016020]; membrane raft [GO:0045121]; nuclear envelope [GO:0005635]; perinuclear region of cytoplasm [GO:0048471]; plasma membrane [GO:0005886]					Around (Site: 1266 to 1266): ID=VAR_008844;Note=R->Q;Ontology_term=ECO:0000269,ECO:0000269,ECO:0000269,ECO:0000269;evidence=ECO:0000269|PubMed:10480349,ECO:0000269|PubMed:12955717,ECO:0000269|PubMed:15774455,ECO:0000269|PubMed:16098014;Dbxref=dbSNP:rs1805084,PMID:10480349,PMID:12955717,PMID:15774455,PMID:16098014
O15119_C404	ISTTTSEEPC*RDK	O15119	T-box transcription factor TBX3	TBX3	1	0	-0.0507511	0.0698107					DISEASE: Ulnar-mammary syndrome (UMS) [MIM:181450]: Characterized by ulnar ray defects, obesity, hypogenitalism, delayed puberty, hypoplasia of nipples and apocrine glands. {ECO:0000269|PubMed:10330342, ECO:0000269|PubMed:12000749}. Note=The disease is caused by variants affecting the gene represented in this entry.	yes	animal organ morphogenesis [GO:0009887]; anterior/posterior axis specification, embryo [GO:0008595]; atrioventricular bundle cell differentiation [GO:0003167]; atrioventricular canal development [GO:0036302]; atrioventricular canal morphogenesis [GO:1905222]; blood vessel development [GO:0001568]; branching involved in mammary gland duct morphogenesis [GO:0060444]; cardiac epithelial to mesenchym…	DNA-binding transcription activator activity, RNA polymerase II-specific [GO:0001228]; DNA-binding transcription factor activity, RNA polymerase II-specific [GO:0000981]; DNA-binding transcription repressor activity, RNA polymerase II-specific [GO:0001227]; RNA polymerase II cis-regulatory region sequence-specific DNA binding [GO:0000978]; RNA polymerase II-specific DNA-binding transcription fact…	chromatin [GO:0000785]; cilium [GO:0005929]; nucleoplasm [GO:0005654]; nucleus [GO:0005634]			Phosphorylation	Around (Site: 400 to 400): PhosphoSitePlus: Phosphorylation: O15119_S400, Around (Site: 409 to 409): PhosphoSitePlus: Phosphorylation: O15119_S409
O15143_C13	AYHSFLVEPISC*HAWNK	O15143	Actin-related protein 2/3 complex subunit 1B	ARPC1B	1	0	-0.169307	0.188403				"DB08236; (2S)-2-(3-bromophenyl)-3-(5-chloro-2-hydroxyphenyl)-1,3-thiazolidin-4-one.";"DB08235; N-[2-(2-methyl-1H-indol-3-yl)ethyl]thiophene-2-carboxamide.";	DISEASE: Immunodeficiency 71 with inflammatory disease and congenital thrombocytopenia (IMD71) [MIM:617718]: An autosomal recessive disorder characterized by platelet abnormalities, vasculitis, eosinophilia, and predisposition to inflammatory diseases. {ECO:0000269|PubMed:28368018}. Note=The disease is caused by variants affecting the gene represented in this entry.	yes	Arp2/3 complex-mediated actin nucleation [GO:0034314]; response to estradiol [GO:0032355]; response to estrogen [GO:0043627]	actin binding [GO:0003779]; protein-containing complex binding [GO:0044877]; structural constituent of cytoskeleton [GO:0005200]	actin cytoskeleton [GO:0015629]; Arp2/3 protein complex [GO:0005885]; cytosol [GO:0005829]; extracellular exosome [GO:0070062]; focal adhesion [GO:0005925]; nucleus [GO:0005634]; tubulobulbar complex [GO:0036284]			Acetylation, Ubiquitination	Around (Site: 18 to 18): PhosphoSitePlus: Acetylation: O15143_K18, Around (Site: 18 to 18): PhosphoSitePlus: Ubiquitination: O15143_K18
O15143_C227	VAWVSHDSTVC*LADADKK	O15143	Actin-related protein 2/3 complex subunit 1B	ARPC1B	1	0	-0.15751	0.269642				"DB08236; (2S)-2-(3-bromophenyl)-3-(5-chloro-2-hydroxyphenyl)-1,3-thiazolidin-4-one.";"DB08235; N-[2-(2-methyl-1H-indol-3-yl)ethyl]thiophene-2-carboxamide.";	DISEASE: Immunodeficiency 71 with inflammatory disease and congenital thrombocytopenia (IMD71) [MIM:617718]: An autosomal recessive disorder characterized by platelet abnormalities, vasculitis, eosinophilia, and predisposition to inflammatory diseases. {ECO:0000269|PubMed:28368018}. Note=The disease is caused by variants affecting the gene represented in this entry.	yes	Arp2/3 complex-mediated actin nucleation [GO:0034314]; response to estradiol [GO:0032355]; response to estrogen [GO:0043627]	actin binding [GO:0003779]; protein-containing complex binding [GO:0044877]; structural constituent of cytoskeleton [GO:0005200]	actin cytoskeleton [GO:0015629]; Arp2/3 protein complex [GO:0005885]; cytosol [GO:0005829]; extracellular exosome [GO:0070062]; focal adhesion [GO:0005925]; nucleus [GO:0005634]; tubulobulbar complex [GO:0036284]
O15145_C162	VFDPQNDKPSKWWTC*FVK	O15145	Actin-related protein 2/3 complex subunit 3	ARPC3	1	0	-0.583388	0.45865				"DB08236; (2S)-2-(3-bromophenyl)-3-(5-chloro-2-hydroxyphenyl)-1,3-thiazolidin-4-one.";"DB08235; N-[2-(2-methyl-1H-indol-3-yl)ethyl]thiophene-2-carboxamide.";		no	actin polymerization-dependent cell motility [GO:0070358]; Arp2/3 complex-mediated actin nucleation [GO:0034314]; cellular response to nerve growth factor stimulus [GO:1990090]; regulation of actin filament polymerization [GO:0030833]; regulation of synaptic vesicle endocytosis [GO:1900242]	actin binding [GO:0003779]; structural constituent of cytoskeleton [GO:0005200]	actin cytoskeleton [GO:0015629]; Arp2/3 protein complex [GO:0005885]; cytosol [GO:0005829]; extracellular exosome [GO:0070062]; filamentous actin [GO:0031941]; focal adhesion [GO:0005925]; growth cone leading edge [GO:0061850]; lamellipodium [GO:0030027]; membrane [GO:0016020]; nucleus [GO:0005634]; site of double-strand break [GO:0035861]			Acetylation, Ubiquitination	Around (Site: 165 to 165): PhosphoSitePlus: Acetylation: O15145_K165, Around (Site: 158 to 158): PhosphoSitePlus: Ubiquitination: O15145_K158, Around (Site: 165 to 165): PhosphoSitePlus: Ubiquitination: O15145_K165
O15164_C134	CPVCSQEC*AER	O15164	Transcription intermediary factor 1-alpha	TRIM24	1	0	0.496061	0.250662					DISEASE: Note=A chromosomal aberration involving TRIM24/TIF1 is found in papillary thyroid carcinomas (PTCs). Translocation t(7;10)(q32;q11) with RET. The translocation generates the TRIM24/RET (PTC6) oncogene. {ECO:0000269|PubMed:10439047}.	no	calcium ion homeostasis [GO:0055074]; cellular response to estrogen stimulus [GO:0071391]; epithelial cell proliferation [GO:0050673]; negative regulation of DNA-templated transcription [GO:0045892]; negative regulation of epithelial cell proliferation [GO:0050680]; positive regulation of gene expression [GO:0010628]; protein catabolic process [GO:0030163]; protein ubiquitination [GO:0016567]; re…	chromatin binding [GO:0003682]; estrogen response element binding [GO:0034056]; lysine-acetylated histone binding [GO:0070577]; nuclear receptor binding [GO:0016922]; p53 binding [GO:0002039]; protein kinase activity [GO:0004672]; signaling receptor binding [GO:0005102]; transcription coactivator activity [GO:0003713]; ubiquitin protein ligase activity [GO:0061630]; zinc ion binding [GO:0008270]	chromatin [GO:0000785]; cytosol [GO:0005829]; euchromatin [GO:0000791]; male germ cell nucleus [GO:0001673]; mitochondrion [GO:0005739]; nucleoplasm [GO:0005654]; nucleus [GO:0005634]; perichromatin fibrils [GO:0005726]
O15164_C882	DLSKPEVEYDC*DAPSHNSEK	O15164	Transcription intermediary factor 1-alpha	TRIM24	1	0	0.0766702	0.0970238					DISEASE: Note=A chromosomal aberration involving TRIM24/TIF1 is found in papillary thyroid carcinomas (PTCs). Translocation t(7;10)(q32;q11) with RET. The translocation generates the TRIM24/RET (PTC6) oncogene. {ECO:0000269|PubMed:10439047}.	no	calcium ion homeostasis [GO:0055074]; cellular response to estrogen stimulus [GO:0071391]; epithelial cell proliferation [GO:0050673]; negative regulation of DNA-templated transcription [GO:0045892]; negative regulation of epithelial cell proliferation [GO:0050680]; positive regulation of gene expression [GO:0010628]; protein catabolic process [GO:0030163]; protein ubiquitination [GO:0016567]; re…	chromatin binding [GO:0003682]; estrogen response element binding [GO:0034056]; lysine-acetylated histone binding [GO:0070577]; nuclear receptor binding [GO:0016922]; p53 binding [GO:0002039]; protein kinase activity [GO:0004672]; signaling receptor binding [GO:0005102]; transcription coactivator activity [GO:0003713]; ubiquitin protein ligase activity [GO:0061630]; zinc ion binding [GO:0008270]	chromatin [GO:0000785]; cytosol [GO:0005829]; euchromatin [GO:0000791]; male germ cell nucleus [GO:0001673]; mitochondrion [GO:0005739]; nucleoplasm [GO:0005654]; nucleus [GO:0005634]; perichromatin fibrils [GO:0005726]
O15226_C37	HLSTC*DGQNPPK	O15226	NF-kappa-B-repressing factor	NKRF	1	0	-0.0419807	0.0595829						no	negative regulation of DNA-templated transcription [GO:0045892]; positive regulation of transcription by RNA polymerase II [GO:0045944]	ATPase activator activity [GO:0001671]; DNA-binding transcription activator activity, RNA polymerase II-specific [GO:0001228]; RNA binding [GO:0003723]; RNA polymerase II cis-regulatory region sequence-specific DNA binding [GO:0000978]	nucleolus [GO:0005730]; nucleoplasm [GO:0005654]; nucleus [GO:0005634]			Phosphorylation	Around (Site: 35 to 35): PhosphoSitePlus: Phosphorylation: O15226_S35, Around (Site: 36 to 36): PhosphoSitePlus: Phosphorylation: O15226_T36
O15228_C73	C*SVLNSEEIHYVIK	O15228	Dihydroxyacetone phosphate acyltransferase	GNPAT	1	0	0.578396	0.597322					DISEASE: Rhizomelic chondrodysplasia punctata 2 (RCDP2) [MIM:222765]: A form of rhizomelic chondrodysplasia punctata, a disease characterized by severely disturbed endochondral bone formation, rhizomelic shortening of femur and humerus, vertebral disorders, dwarfism, cataract, cutaneous lesions, facial dysmorphism, and severe intellectual disability with spasticity. {ECO:0000269|PubMed:11152660, …	yes	cerebellum morphogenesis [GO:0021587]; ether lipid biosynthetic process [GO:0008611]; membrane organization [GO:0061024]; paranodal junction assembly [GO:0030913]; phosphatidic acid biosynthetic process [GO:0006654]; response to fatty acid [GO:0070542]; response to nutrient [GO:0007584]; response to starvation [GO:0042594]; response to xenobiotic stimulus [GO:0009410]; synapse assembly [GO:000741…	glycerone-phosphate O-acyltransferase activity [GO:0016287]	cytosol [GO:0005829]; membrane [GO:0016020]; peroxisomal matrix [GO:0005782]; peroxisomal membrane [GO:0005778]; peroxisome [GO:0005777]
O15230_C215	ITRDDAAIC*TTEYSR	O15230	Laminin subunit alpha-5	LAMA5	1	0	0.174034	0.235825				"DB06245; Lanoteplase.";	DISEASE: Nephrotic syndrome 26 (NPHS26) [MIM:620049]: A form of nephrotic syndrome, a renal disease clinically characterized by severe proteinuria, resulting in complications such as hypoalbuminemia, hyperlipidemia and edema. Kidney biopsies show non-specific histologic changes such as focal segmental glomerulosclerosis and diffuse mesangial proliferation. Some affected individuals have an inheri…	yes	branching involved in salivary gland morphogenesis [GO:0060445]; branching involved in ureteric bud morphogenesis [GO:0001658]; cell adhesion [GO:0007155]; cell migration [GO:0016477]; cilium assembly [GO:0060271]; hair follicle development [GO:0001942]; integrin-mediated signaling pathway [GO:0007229]; lung development [GO:0030324]; morphogenesis of a polarized epithelium [GO:0001738]; morphogen…	cell adhesion mediator activity [GO:0098631]; integrin binding [GO:0005178]; receptor ligand activity [GO:0048018]	basement membrane [GO:0005604]; collagen-containing extracellular matrix [GO:0062023]; extracellular exosome [GO:0070062]; extracellular matrix of synaptic cleft [GO:0098965]; extracellular region [GO:0005576]; extracellular space [GO:0005615]; glutamatergic synapse [GO:0098978]; laminin-10 complex [GO:0043259]; laminin-11 complex [GO:0043260]; laminin-5 complex [GO:0005610]; neuromuscular juncti…
O15230_C2929	TFQLDTAVDRPC*AR	O15230	Laminin subunit alpha-5	LAMA5	1	0	-0.0628087	0.0565509				"DB06245; Lanoteplase.";	DISEASE: Nephrotic syndrome 26 (NPHS26) [MIM:620049]: A form of nephrotic syndrome, a renal disease clinically characterized by severe proteinuria, resulting in complications such as hypoalbuminemia, hyperlipidemia and edema. Kidney biopsies show non-specific histologic changes such as focal segmental glomerulosclerosis and diffuse mesangial proliferation. Some affected individuals have an inheri…	yes	branching involved in salivary gland morphogenesis [GO:0060445]; branching involved in ureteric bud morphogenesis [GO:0001658]; cell adhesion [GO:0007155]; cell migration [GO:0016477]; cilium assembly [GO:0060271]; hair follicle development [GO:0001942]; integrin-mediated signaling pathway [GO:0007229]; lung development [GO:0030324]; morphogenesis of a polarized epithelium [GO:0001738]; morphogen…	cell adhesion mediator activity [GO:0098631]; integrin binding [GO:0005178]; receptor ligand activity [GO:0048018]	basement membrane [GO:0005604]; collagen-containing extracellular matrix [GO:0062023]; extracellular exosome [GO:0070062]; extracellular matrix of synaptic cleft [GO:0098965]; extracellular region [GO:0005576]; extracellular space [GO:0005615]; glutamatergic synapse [GO:0098978]; laminin-10 complex [GO:0043259]; laminin-11 complex [GO:0043260]; laminin-5 complex [GO:0005610]; neuromuscular juncti…	Disulfide bond	Part_of (Disulfide between 2899 to 2929): Ontology_term=ECO:0000250;evidence=ECO:0000250			Part_of (Site: 2720 to 3695): ID=VAR_087708;Note=In NPHS26. Missing;Ontology_term=ECO:0000269;evidence=ECO:0000269|PubMed:35419533;Dbxref=PMID:35419533
O15230_C64	IAASATC*GEEAPAR	O15230	Laminin subunit alpha-5	LAMA5	1	0	-0.297144	0.26262				"DB06245; Lanoteplase.";	DISEASE: Nephrotic syndrome 26 (NPHS26) [MIM:620049]: A form of nephrotic syndrome, a renal disease clinically characterized by severe proteinuria, resulting in complications such as hypoalbuminemia, hyperlipidemia and edema. Kidney biopsies show non-specific histologic changes such as focal segmental glomerulosclerosis and diffuse mesangial proliferation. Some affected individuals have an inheri…	yes	branching involved in salivary gland morphogenesis [GO:0060445]; branching involved in ureteric bud morphogenesis [GO:0001658]; cell adhesion [GO:0007155]; cell migration [GO:0016477]; cilium assembly [GO:0060271]; hair follicle development [GO:0001942]; integrin-mediated signaling pathway [GO:0007229]; lung development [GO:0030324]; morphogenesis of a polarized epithelium [GO:0001738]; morphogen…	cell adhesion mediator activity [GO:0098631]; integrin binding [GO:0005178]; receptor ligand activity [GO:0048018]	basement membrane [GO:0005604]; collagen-containing extracellular matrix [GO:0062023]; extracellular exosome [GO:0070062]; extracellular matrix of synaptic cleft [GO:0098965]; extracellular region [GO:0005576]; extracellular space [GO:0005615]; glutamatergic synapse [GO:0098978]; laminin-10 complex [GO:0043259]; laminin-11 complex [GO:0043260]; laminin-5 complex [GO:0005610]; neuromuscular juncti…
O15231_C317	DKEAPC*SR	O15231	Zinc finger protein 185	ZNF185	1	0	-0.0508188	0.0616377						no		zinc ion binding [GO:0008270]	cytoplasm [GO:0005737]; cytoskeleton [GO:0005856]; focal adhesion [GO:0005925]
O15231_C615	KPPC*GSTPYSER	O15231	Zinc finger protein 185	ZNF185	1	0	-0.185538	0.230315						no		zinc ion binding [GO:0008270]	cytoplasm [GO:0005737]; cytoskeleton [GO:0005856]; focal adhesion [GO:0005925]			Phosphorylation	Around (Site: 617 to 617): PhosphoSitePlus: Phosphorylation: O15231_S617, Around (Site: 618 to 618): PhosphoSitePlus: Phosphorylation: O15231_T618
O15235_C132	GKYDC*GHVQK	O15235	Small ribosomal subunit protein uS12m	MRPS12	1	0	-0.0992985	0.106659						no	mitochondrial translation [GO:0032543]; translation [GO:0006412]	RNA binding [GO:0003723]; structural constituent of ribosome [GO:0003735]	mitochondrial inner membrane [GO:0005743]; mitochondrial ribosome [GO:0005761]; mitochondrial small ribosomal subunit [GO:0005763]; mitochondrion [GO:0005739]; ribosome [GO:0005840]			Acetylation	Around (Site: 129 to 129): PhosphoSitePlus: Acetylation: O15235_K129
O15235_C64	GVVLC*TFTR	O15235	Small ribosomal subunit protein uS12m	MRPS12	1	0	0.330353	0.22266						no	mitochondrial translation [GO:0032543]; translation [GO:0006412]	RNA binding [GO:0003723]; structural constituent of ribosome [GO:0003735]	mitochondrial inner membrane [GO:0005743]; mitochondrial ribosome [GO:0005761]; mitochondrial small ribosomal subunit [GO:0005763]; mitochondrion [GO:0005739]; ribosome [GO:0005840]
O15235_C93	EAVC*FIPGEGHTLQEHQIVLVEGGR	O15235	Small ribosomal subunit protein uS12m	MRPS12	1	0	0.0406928	0.0573318						no	mitochondrial translation [GO:0032543]; translation [GO:0006412]	RNA binding [GO:0003723]; structural constituent of ribosome [GO:0003735]	mitochondrial inner membrane [GO:0005743]; mitochondrial ribosome [GO:0005761]; mitochondrial small ribosomal subunit [GO:0005763]; mitochondrion [GO:0005739]; ribosome [GO:0005840]
O15269_C419	LLQEIVDQC*MNR	O15269	Serine palmitoyltransferase 1	SPTLC1	1	0	-0.0611074	0.0583738				"DB00114; Pyridoxal phosphate.";"DB00133; Serine.";	DISEASE: Amyotrophic lateral sclerosis 27, juvenile (ALS27) [MIM:620285]: A form of amyotrophic lateral sclerosis, a neurodegenerative disorder affecting upper motor neurons in the brain and lower motor neurons in the brain stem and spinal cord, resulting in fatal paralysis. Sensory abnormalities are absent. The pathologic hallmarks of the disease include pallor of the corticospinal tract due to …	yes	ceramide biosynthetic process [GO:0046513]; positive regulation of lipophagy [GO:1904504]; regulation of fat cell apoptotic process [GO:1904649]; sphinganine biosynthetic process [GO:0046511]; sphingolipid biosynthetic process [GO:0030148]; sphingolipid metabolic process [GO:0006665]; sphingomyelin biosynthetic process [GO:0006686]; sphingosine biosynthetic process [GO:0046512]	pyridoxal phosphate binding [GO:0030170]; serine C-palmitoyltransferase activity [GO:0004758]	endoplasmic reticulum [GO:0005783]; endoplasmic reticulum membrane [GO:0005789]; serine palmitoyltransferase complex [GO:0017059]
O15270_C19	ANGC*VANGEVR	O15270	Serine palmitoyltransferase 2	SPTLC2	1	0	-0.206882	0.31093				"DB00114; Pyridoxal phosphate.";"DB00133; Serine.";	DISEASE: Neuropathy, hereditary sensory and autonomic, 1C (HSAN1C) [MIM:613640]: A form of hereditary sensory and autonomic neuropathy, a genetically and clinically heterogeneous group of disorders characterized by degeneration of dorsal root and autonomic ganglion cells, and by prominent sensory abnormalities with a variable degree of motor and autonomic dysfunction. The neurological phenotype i…	yes	adipose tissue development [GO:0060612]; ceramide biosynthetic process [GO:0046513]; positive regulation of lipophagy [GO:1904504]; sphinganine biosynthetic process [GO:0046511]; sphingolipid biosynthetic process [GO:0030148]; sphingomyelin biosynthetic process [GO:0006686]; sphingosine biosynthetic process [GO:0046512]	pyridoxal phosphate binding [GO:0030170]; serine C-palmitoyltransferase activity [GO:0004758]	endoplasmic reticulum membrane [GO:0005789]; serine palmitoyltransferase complex [GO:0017059]
O15294_C315	GSVAEAEDC*YNTALR	O15294	UDP-N-acetylglucosamine--peptide N-acetylglucosaminyltransferase 110 kDa subunit	OGT	1	0	0.141231	0.132798					DISEASE: Note=Regulation of OGT activity and altered O-GlcNAcylations are implicated in diabetes and Alzheimer disease. O-GlcNAcylation of AKT1 affects insulin signaling and, possibly diabetes. Reduced O-GlcNAcylations and resulting increased phosphorylations of MAPT/TAU are observed in Alzheimer disease (AD) brain cerebrum. {ECO:0000269|PubMed:19451179}.; DISEASE: Intellectual developmental diso…	yes	apoptotic process [GO:0006915]; cellular response to glucose stimulus [GO:0071333]; chromatin organization [GO:0006325]; circadian regulation of gene expression [GO:0032922]; hemopoiesis [GO:0030097]; mitophagy [GO:0000423]; negative regulation of cell migration [GO:0030336]; negative regulation of non-canonical inflammasome complex assembly [GO:0160076]; negative regulation of proteasomal ubiqui…	acetylglucosaminyltransferase activity [GO:0008375]; chromatin DNA binding [GO:0031490]; phosphatidylinositol-3,4,5-trisphosphate binding [GO:0005547]; protein O-acetylglucosaminyltransferase activity [GO:0097363]; RNA polymerase II C-terminal domain S5 O-GlcNAc transferase activity [GO:0140842]; RNA polymerase II C-terminal domain S7 O-GlcNAc transferase activity [GO:0140843]	cell projection [GO:0042995]; cytosol [GO:0005829]; glutamatergic synapse [GO:0098978]; histone acetyltransferase complex [GO:0000123]; mitochondrial membrane [GO:0031966]; NSL complex [GO:0044545]; nucleoplasm [GO:0005654]; nucleus [GO:0005634]; plasma membrane [GO:0005886]; protein N-acetylglucosaminyltransferase complex [GO:0017122]; protein-containing complex [GO:0032991]; Sin3-type complex […					Around (Site: 319 to 319): ID=VAR_074019;Note=In XLID106%3B uncertain significance. A->T;Ontology_term=ECO:0000269;evidence=ECO:0000269|PubMed:26273451;Dbxref=dbSNP:rs1602147851,PMID:26273451
O15294_C323	LC*PTHADSLNNLANIK	O15294	UDP-N-acetylglucosamine--peptide N-acetylglucosaminyltransferase 110 kDa subunit	OGT	1	0	0.176757	0.240952					DISEASE: Note=Regulation of OGT activity and altered O-GlcNAcylations are implicated in diabetes and Alzheimer disease. O-GlcNAcylation of AKT1 affects insulin signaling and, possibly diabetes. Reduced O-GlcNAcylations and resulting increased phosphorylations of MAPT/TAU are observed in Alzheimer disease (AD) brain cerebrum. {ECO:0000269|PubMed:19451179}.; DISEASE: Intellectual developmental diso…	yes	apoptotic process [GO:0006915]; cellular response to glucose stimulus [GO:0071333]; chromatin organization [GO:0006325]; circadian regulation of gene expression [GO:0032922]; hemopoiesis [GO:0030097]; mitophagy [GO:0000423]; negative regulation of cell migration [GO:0030336]; negative regulation of non-canonical inflammasome complex assembly [GO:0160076]; negative regulation of proteasomal ubiqui…	acetylglucosaminyltransferase activity [GO:0008375]; chromatin DNA binding [GO:0031490]; phosphatidylinositol-3,4,5-trisphosphate binding [GO:0005547]; protein O-acetylglucosaminyltransferase activity [GO:0097363]; RNA polymerase II C-terminal domain S5 O-GlcNAc transferase activity [GO:0140842]; RNA polymerase II C-terminal domain S7 O-GlcNAc transferase activity [GO:0140843]	cell projection [GO:0042995]; cytosol [GO:0005829]; glutamatergic synapse [GO:0098978]; histone acetyltransferase complex [GO:0000123]; mitochondrial membrane [GO:0031966]; NSL complex [GO:0044545]; nucleoplasm [GO:0005654]; nucleus [GO:0005634]; plasma membrane [GO:0005886]; protein N-acetylglucosaminyltransferase complex [GO:0017122]; protein-containing complex [GO:0032991]; Sin3-type complex […			Phosphorylation	Around (Site: 325 to 325): PhosphoSitePlus: Phosphorylation: O15294_T325	Around (Site: 319 to 319): ID=VAR_074019;Note=In XLID106%3B uncertain significance. A->T;Ontology_term=ECO:0000269;evidence=ECO:0000269|PubMed:26273451;Dbxref=dbSNP:rs1602147851,PMID:26273451
O15294_C531	HGNLC*LDK	O15294	UDP-N-acetylglucosamine--peptide N-acetylglucosaminyltransferase 110 kDa subunit	OGT	1	0	0.00164918	0.00197855					DISEASE: Note=Regulation of OGT activity and altered O-GlcNAcylations are implicated in diabetes and Alzheimer disease. O-GlcNAcylation of AKT1 affects insulin signaling and, possibly diabetes. Reduced O-GlcNAcylations and resulting increased phosphorylations of MAPT/TAU are observed in Alzheimer disease (AD) brain cerebrum. {ECO:0000269|PubMed:19451179}.; DISEASE: Intellectual developmental diso…	yes	apoptotic process [GO:0006915]; cellular response to glucose stimulus [GO:0071333]; chromatin organization [GO:0006325]; circadian regulation of gene expression [GO:0032922]; hemopoiesis [GO:0030097]; mitophagy [GO:0000423]; negative regulation of cell migration [GO:0030336]; negative regulation of non-canonical inflammasome complex assembly [GO:0160076]; negative regulation of proteasomal ubiqui…	acetylglucosaminyltransferase activity [GO:0008375]; chromatin DNA binding [GO:0031490]; phosphatidylinositol-3,4,5-trisphosphate binding [GO:0005547]; protein O-acetylglucosaminyltransferase activity [GO:0097363]; RNA polymerase II C-terminal domain S5 O-GlcNAc transferase activity [GO:0140842]; RNA polymerase II C-terminal domain S7 O-GlcNAc transferase activity [GO:0140843]	cell projection [GO:0042995]; cytosol [GO:0005829]; glutamatergic synapse [GO:0098978]; histone acetyltransferase complex [GO:0000123]; mitochondrial membrane [GO:0031966]; NSL complex [GO:0044545]; nucleoplasm [GO:0005654]; nucleus [GO:0005634]; plasma membrane [GO:0005886]; protein N-acetylglucosaminyltransferase complex [GO:0017122]; protein-containing complex [GO:0032991]; Sin3-type complex […			Ubiquitination	Around (Site: 534 to 534): PhosphoSitePlus: Ubiquitination: O15294_K534
O15294_C620	VMAEANHFIDLSQIPC*NGK	O15294	UDP-N-acetylglucosamine--peptide N-acetylglucosaminyltransferase 110 kDa subunit	OGT	1	0	0.00142895	0.00167863					DISEASE: Note=Regulation of OGT activity and altered O-GlcNAcylations are implicated in diabetes and Alzheimer disease. O-GlcNAcylation of AKT1 affects insulin signaling and, possibly diabetes. Reduced O-GlcNAcylations and resulting increased phosphorylations of MAPT/TAU are observed in Alzheimer disease (AD) brain cerebrum. {ECO:0000269|PubMed:19451179}.; DISEASE: Intellectual developmental diso…	yes	apoptotic process [GO:0006915]; cellular response to glucose stimulus [GO:0071333]; chromatin organization [GO:0006325]; circadian regulation of gene expression [GO:0032922]; hemopoiesis [GO:0030097]; mitophagy [GO:0000423]; negative regulation of cell migration [GO:0030336]; negative regulation of non-canonical inflammasome complex assembly [GO:0160076]; negative regulation of proteasomal ubiqui…	acetylglucosaminyltransferase activity [GO:0008375]; chromatin DNA binding [GO:0031490]; phosphatidylinositol-3,4,5-trisphosphate binding [GO:0005547]; protein O-acetylglucosaminyltransferase activity [GO:0097363]; RNA polymerase II C-terminal domain S5 O-GlcNAc transferase activity [GO:0140842]; RNA polymerase II C-terminal domain S7 O-GlcNAc transferase activity [GO:0140843]	cell projection [GO:0042995]; cytosol [GO:0005829]; glutamatergic synapse [GO:0098978]; histone acetyltransferase complex [GO:0000123]; mitochondrial membrane [GO:0031966]; NSL complex [GO:0044545]; nucleoplasm [GO:0005654]; nucleus [GO:0005634]; plasma membrane [GO:0005886]; protein N-acetylglucosaminyltransferase complex [GO:0017122]; protein-containing complex [GO:0032991]; Sin3-type complex […			Ubiquitination	Around (Site: 623 to 623): PhosphoSitePlus: Ubiquitination: O15294_K623
O15304_C117	SLGQASEADPSGVASIACSSC*VR	O15304	Apoptosis regulatory protein Siva	SIVA1	1	0	-0.0378151	0.0196053				"DB01593; Zinc.";"DB14487; Zinc acetate.";"DB14533; Zinc chloride.";"DB14548; Zinc sulfate, unspecified form.";		no	activation-induced cell death of T cells [GO:0006924]; extrinsic apoptotic signaling pathway [GO:0097191]; intrinsic apoptotic signaling pathway [GO:0097193]; negative regulation of NF-kappaB transcription factor activity [GO:0032088]; positive regulation of mitochondrial outer membrane permeabilization involved in apoptotic signaling pathway [GO:1901030]	CD27 receptor binding [GO:0005175]; metal ion binding [GO:0046872]; tumor necrosis factor receptor binding [GO:0005164]; virus receptor activity [GO:0001618]; zinc ion binding [GO:0008270]	cytoplasm [GO:0005737]; mitochondrion [GO:0005739]; nucleoplasm [GO:0005654]
O15304_C30	GVC*AER	O15304	Apoptosis regulatory protein Siva	SIVA1	1	0	0.00187168	0.00161866				"DB01593; Zinc.";"DB14487; Zinc acetate.";"DB14533; Zinc chloride.";"DB14548; Zinc sulfate, unspecified form.";		no	activation-induced cell death of T cells [GO:0006924]; extrinsic apoptotic signaling pathway [GO:0097191]; intrinsic apoptotic signaling pathway [GO:0097193]; negative regulation of NF-kappaB transcription factor activity [GO:0032088]; positive regulation of mitochondrial outer membrane permeabilization involved in apoptotic signaling pathway [GO:1901030]	CD27 receptor binding [GO:0005175]; metal ion binding [GO:0046872]; tumor necrosis factor receptor binding [GO:0005164]; virus receptor activity [GO:0001618]; zinc ion binding [GO:0008270]	cytoplasm [GO:0005737]; mitochondrion [GO:0005739]; nucleoplasm [GO:0005654]			Phosphorylation, Modified residue	Around (Site: 34 to 34): PhosphoSitePlus: Phosphorylation: O15304_Y34, Around (Site: 34 to 34): Note=Phosphotyrosine%3B by ABL2;Ontology_term=ECO:0000269;evidence=ECO:0000269|PubMed:11278261;Dbxref=PMID:11278261		Around (Site: 34 to 34): Note=Abolishes phosphorylation and apoptotic activity. Y->F;Ontology_term=ECO:0000269;evidence=ECO:0000269|PubMed:11278261;Dbxref=PMID:11278261
O15304_C6	SC*PFADVAPLQLK	O15304	Apoptosis regulatory protein Siva	SIVA1	1	0	-0.273115	0.205581				"DB01593; Zinc.";"DB14487; Zinc acetate.";"DB14533; Zinc chloride.";"DB14548; Zinc sulfate, unspecified form.";		no	activation-induced cell death of T cells [GO:0006924]; extrinsic apoptotic signaling pathway [GO:0097191]; intrinsic apoptotic signaling pathway [GO:0097193]; negative regulation of NF-kappaB transcription factor activity [GO:0032088]; positive regulation of mitochondrial outer membrane permeabilization involved in apoptotic signaling pathway [GO:1901030]	CD27 receptor binding [GO:0005175]; metal ion binding [GO:0046872]; tumor necrosis factor receptor binding [GO:0005164]; virus receptor activity [GO:0001618]; zinc ion binding [GO:0008270]	cytoplasm [GO:0005737]; mitochondrion [GO:0005739]; nucleoplasm [GO:0005654]			Phosphorylation	Around (Site: 5 to 5): PhosphoSitePlus: Phosphorylation: O15304_S5
O15305_C136	SC*SQEER	O15305	Phosphomannomutase 2	PMM2	1	0	0.173673	0.194785					DISEASE: Congenital disorder of glycosylation 1A (CDG1A) [MIM:212065]: A form of congenital disorder of glycosylation, a multisystem disorder caused by a defect in glycoprotein biosynthesis and characterized by under-glycosylated serum glycoproteins. Congenital disorders of glycosylation result in a wide variety of clinical features, such as defects in the nervous system development, psychomotor …	yes	GDP-mannose biosynthetic process [GO:0009298]; GDP-mannose biosynthetic process from fructose-6-phosphate [GO:0061729]; GDP-mannose biosynthetic process from glucose [GO:0141199]; GDP-mannose biosynthetic process from mannose [GO:0061728]; mannose catabolic process [GO:0019309]; mannose metabolic process [GO:0006013]; protein glycosylation [GO:0006486]; protein N-linked glycosylation [GO:0006487]	metal ion binding [GO:0046872]; phosphomannomutase activity [GO:0004615]	cytosol [GO:0005829]; neuronal cell body [GO:0043025]; nucleoplasm [GO:0005654]	Binding site	Around (Site: 134 to 134): Ontology_term=ECO:0000250;evidence=ECO:0000250|UniProtKB:Q92871, Around (Site: 141 to 141): Ontology_term=ECO:0000250;evidence=ECO:0000250|UniProtKB:Q92871	Phosphorylation	Around (Site: 137 to 137): PhosphoSitePlus: Phosphorylation: O15305_S137	Around (Site: 131 to 131): ID=VAR_006103;Note=In CDG1A. P->A;Ontology_term=ECO:0000269,ECO:0000269;evidence=ECO:0000269|PubMed:11058895,ECO:0000269|PubMed:15844218;Dbxref=dbSNP:rs1274547742,PMID:11058895,PMID:15844218, Around (Site: 132 to 132): ID=VAR_022483;Note=In CDG1A%3B slightly reduced activity. I->F;Ontology_term=ECO:0000269;evidence=ECO:0000269|PubMed:15844218;Dbxref=dbSNP:rs753632453,PM…
O15315_C185	ELTC*DEVLQR	O15315	DNA repair protein RAD51 homolog 2	RAD51B	1	0	0.129591	0.113046					DISEASE: Note=A chromosomal aberration involving RAD51B is found in pulmonary chondroid hamartoma. Translocation t(6;14)(p21;q23-24) with HMGA1. {ECO:0000269|PubMed:11978964}.; DISEASE: Note=A chromosomal aberration involving RAD51B is found in uterine leiomyoma. Translocation t(12;14)(q15;q23-24) with HMGA2. {ECO:0000269|PubMed:12649198, ECO:0000269|PubMed:9892177}.	no	blastocyst growth [GO:0001832]; DNA recombination [GO:0006310]; DNA repair [GO:0006281]; double-strand break repair via homologous recombination [GO:0000724]; positive regulation of cell population proliferation [GO:0008284]; positive regulation of G2/M transition of mitotic cell cycle [GO:0010971]; reciprocal meiotic recombination [GO:0007131]; somite development [GO:0061053]	ATP binding [GO:0005524]; ATP hydrolysis activity [GO:0016887]; ATP-dependent activity, acting on DNA [GO:0008094]; ATP-dependent DNA damage sensor activity [GO:0140664]; DNA binding [GO:0003677]; double-stranded DNA binding [GO:0003690]; single-stranded DNA binding [GO:0003697]	nucleoplasm [GO:0005654]; nucleus [GO:0005634]; Rad51B-Rad51C-Rad51D-XRCC2 complex [GO:0033063]; replication fork [GO:0005657]					Around (Site: 180 to 180): ID=VAR_025246;Note=Y->C;Ontology_term=ECO:0000269;evidence=ECO:0000269|Ref.5;Dbxref=dbSNP:rs28910275
O15315_C54	GVHELLC*MVSR	O15315	DNA repair protein RAD51 homolog 2	RAD51B	1	0	-0.316513	0.235825					DISEASE: Note=A chromosomal aberration involving RAD51B is found in pulmonary chondroid hamartoma. Translocation t(6;14)(p21;q23-24) with HMGA1. {ECO:0000269|PubMed:11978964}.; DISEASE: Note=A chromosomal aberration involving RAD51B is found in uterine leiomyoma. Translocation t(12;14)(q15;q23-24) with HMGA2. {ECO:0000269|PubMed:12649198, ECO:0000269|PubMed:9892177}.	no	blastocyst growth [GO:0001832]; DNA recombination [GO:0006310]; DNA repair [GO:0006281]; double-strand break repair via homologous recombination [GO:0000724]; positive regulation of cell population proliferation [GO:0008284]; positive regulation of G2/M transition of mitotic cell cycle [GO:0010971]; reciprocal meiotic recombination [GO:0007131]; somite development [GO:0061053]	ATP binding [GO:0005524]; ATP hydrolysis activity [GO:0016887]; ATP-dependent activity, acting on DNA [GO:0008094]; ATP-dependent DNA damage sensor activity [GO:0140664]; DNA binding [GO:0003677]; double-stranded DNA binding [GO:0003690]; single-stranded DNA binding [GO:0003697]	nucleoplasm [GO:0005654]; nucleus [GO:0005634]; Rad51B-Rad51C-Rad51D-XRCC2 complex [GO:0033063]; replication fork [GO:0005657]
O15344_C122	VLCQFC*DQDPAQDAVK	O15344	E3 ubiquitin-protein ligase Midline-1	MID1	1	0	-0.535228	0.623467					DISEASE: Opitz GBBB syndrome (GBBB) [MIM:300000]: A congenital midline malformation syndrome characterized by hypertelorism, genital-urinary defects such as hypospadias in males and splayed labia in females, cleft lip/palate, laryngotracheoesophageal abnormalities, imperforate anus, developmental delay and congenital heart defects. {ECO:0000269|PubMed:11030761, ECO:0000269|PubMed:15558842, ECO:00…	yes	microtubule cytoskeleton organization [GO:0000226]; negative regulation of microtubule depolymerization [GO:0007026]; pattern specification process [GO:0007389]; positive regulation of stress-activated MAPK cascade [GO:0032874]; protein localization to microtubule [GO:0035372]; regulation of microtubule cytoskeleton organization [GO:0070507]	enzyme binding [GO:0019899]; identical protein binding [GO:0042802]; microtubule binding [GO:0008017]; phosphoprotein binding [GO:0051219]; protein homodimerization activity [GO:0042803]; transferase activity [GO:0016740]; ubiquitin protein ligase binding [GO:0031625]; zinc ion binding [GO:0008270]	centriolar satellite [GO:0034451]; cytoplasm [GO:0005737]; cytosol [GO:0005829]; Golgi apparatus [GO:0005794]; microtubule [GO:0005874]; microtubule associated complex [GO:0005875]; spindle [GO:0005819]	Zinc finger, Binding site	Part_of (Site: 116 to 165): Note=B box-type 1;Ontology_term=ECO:0000255;evidence=ECO:0000255|PROSITE-ProRule:PRU00024, Part_of (Site: 122 to 122): ., Around (Site: 119 to 119): .
O15344_C248	LIQTC*QHVEVNASR	O15344	E3 ubiquitin-protein ligase Midline-1	MID1	1	0	0.179563	0.223212					DISEASE: Opitz GBBB syndrome (GBBB) [MIM:300000]: A congenital midline malformation syndrome characterized by hypertelorism, genital-urinary defects such as hypospadias in males and splayed labia in females, cleft lip/palate, laryngotracheoesophageal abnormalities, imperforate anus, developmental delay and congenital heart defects. {ECO:0000269|PubMed:11030761, ECO:0000269|PubMed:15558842, ECO:00…	yes	microtubule cytoskeleton organization [GO:0000226]; negative regulation of microtubule depolymerization [GO:0007026]; pattern specification process [GO:0007389]; positive regulation of stress-activated MAPK cascade [GO:0032874]; protein localization to microtubule [GO:0035372]; regulation of microtubule cytoskeleton organization [GO:0070507]	enzyme binding [GO:0019899]; identical protein binding [GO:0042802]; microtubule binding [GO:0008017]; phosphoprotein binding [GO:0051219]; protein homodimerization activity [GO:0042803]; transferase activity [GO:0016740]; ubiquitin protein ligase binding [GO:0031625]; zinc ion binding [GO:0008270]	centriolar satellite [GO:0034451]; cytoplasm [GO:0005737]; cytosol [GO:0005829]; Golgi apparatus [GO:0005794]; microtubule [GO:0005874]; microtubule associated complex [GO:0005875]; spindle [GO:0005819]
O15344_C580	C*NNNWVVR	O15344	E3 ubiquitin-protein ligase Midline-1	MID1	1	0	0.0114853	0.00740227					DISEASE: Opitz GBBB syndrome (GBBB) [MIM:300000]: A congenital midline malformation syndrome characterized by hypertelorism, genital-urinary defects such as hypospadias in males and splayed labia in females, cleft lip/palate, laryngotracheoesophageal abnormalities, imperforate anus, developmental delay and congenital heart defects. {ECO:0000269|PubMed:11030761, ECO:0000269|PubMed:15558842, ECO:00…	yes	microtubule cytoskeleton organization [GO:0000226]; negative regulation of microtubule depolymerization [GO:0007026]; pattern specification process [GO:0007389]; positive regulation of stress-activated MAPK cascade [GO:0032874]; protein localization to microtubule [GO:0035372]; regulation of microtubule cytoskeleton organization [GO:0070507]	enzyme binding [GO:0019899]; identical protein binding [GO:0042802]; microtubule binding [GO:0008017]; phosphoprotein binding [GO:0051219]; protein homodimerization activity [GO:0042803]; transferase activity [GO:0016740]; ubiquitin protein ligase binding [GO:0031625]; zinc ion binding [GO:0008270]	centriolar satellite [GO:0034451]; cytoplasm [GO:0005737]; cytosol [GO:0005829]; Golgi apparatus [GO:0005794]; microtubule [GO:0005874]; microtubule associated complex [GO:0005875]; spindle [GO:0005819]
O15347_C23	MSAYAFFVQTC*R	O15347	High mobility group protein B3	HMGB3	1	0	-0.158957	0.235825					DISEASE: Microphthalmia, syndromic, 13 (MCOPS13) [MIM:300915]: A form of microphthalmia, a disorder of eye formation, ranging from small size of a single eye to complete bilateral absence of ocular tissues (anophthalmia). In many cases, microphthalmia/anophthalmia occurs in association with syndromes that include non-ocular abnormalities. MCOPS13 patients exhibit colobomatous microphthalmia with …	yes	DNA geometric change [GO:0032392]; DNA recombination [GO:0006310]; innate immune response [GO:0045087]; negative regulation of B cell differentiation [GO:0045578]; negative regulation of myeloid cell differentiation [GO:0045638]; regulation of transcription by RNA polymerase II [GO:0006357]	DNA binding, bending [GO:0008301]; double-stranded DNA binding [GO:0003690]; four-way junction DNA binding [GO:0000400]; RNA binding [GO:0003723]	chromosome [GO:0005694]; cytoplasm [GO:0005737]; nucleus [GO:0005634]	Disulfide bond, DNA binding	Part_of (Disulfide between 23 to 45): Note=In disulfide HMGB3%3B alternate;Ontology_term=ECO:0000250;evidence=ECO:0000250|UniProtKB:P63159, Part_of (Site: 9 to 79): Note=HMG box 1;Ontology_term=ECO:0000255;evidence=ECO:0000255|PROSITE-ProRule:PRU00267	Modified residue, Methylation	Part_of (Site: 23 to 23): Note=Cysteine sulfonic acid (-SO3H)%3B alternate;Ontology_term=ECO:0000250;evidence=ECO:0000250|UniProtKB:P63159, Around (Site: 24 to 24): PhosphoSitePlus: Methylation: O15347_R24
O15355_C13	C*SGDGVGAPR	O15355	Protein phosphatase 1G	PPM1G	1	0	-0.0602212	0.0492199						no	peptidyl-threonine dephosphorylation [GO:0035970]; protein dephosphorylation [GO:0006470]; regulation of cell cycle [GO:0051726]; signal transduction [GO:0007165]	calmodulin-dependent protein phosphatase activity [GO:0033192]; histone H2AXS140 phosphatase activity [GO:0140791]; MAP kinase serine/threonine phosphatase activity [GO:1990439]; metal ion binding [GO:0046872]; myosin phosphatase activity [GO:0017018]; protein serine/threonine phosphatase activity [GO:0004722]; RNA polymerase II CTD heptapeptide repeat S2 phosphatase activity [GO:0180006]; RNA po…	cytoplasm [GO:0005737]; membrane [GO:0016020]; nucleoplasm [GO:0005654]; nucleus [GO:0005634]			Phosphorylation	Around (Site: 10 to 10): PhosphoSitePlus: Phosphorylation: O15355_T10
O15355_C164	YGQNC*HK	O15355	Protein phosphatase 1G	PPM1G	1	0	-0.0416912	0.0583738						no	peptidyl-threonine dephosphorylation [GO:0035970]; protein dephosphorylation [GO:0006470]; regulation of cell cycle [GO:0051726]; signal transduction [GO:0007165]	calmodulin-dependent protein phosphatase activity [GO:0033192]; histone H2AXS140 phosphatase activity [GO:0140791]; MAP kinase serine/threonine phosphatase activity [GO:1990439]; metal ion binding [GO:0046872]; myosin phosphatase activity [GO:0017018]; protein serine/threonine phosphatase activity [GO:0004722]; RNA polymerase II CTD heptapeptide repeat S2 phosphatase activity [GO:0180006]; RNA po…	cytoplasm [GO:0005737]; membrane [GO:0016020]; nucleoplasm [GO:0005654]; nucleus [GO:0005634]			Phosphorylation, Ubiquitination	Around (Site: 160 to 160): PhosphoSitePlus: Phosphorylation: O15355_Y160, Around (Site: 166 to 166): PhosphoSitePlus: Ubiquitination: O15355_K166
O15355_C241	GTEAGQVGEPGIPTGEAGPSC*SSASDK	O15355	Protein phosphatase 1G	PPM1G	1	0	0.102623	0.15261						no	peptidyl-threonine dephosphorylation [GO:0035970]; protein dephosphorylation [GO:0006470]; regulation of cell cycle [GO:0051726]; signal transduction [GO:0007165]	calmodulin-dependent protein phosphatase activity [GO:0033192]; histone H2AXS140 phosphatase activity [GO:0140791]; MAP kinase serine/threonine phosphatase activity [GO:1990439]; metal ion binding [GO:0046872]; myosin phosphatase activity [GO:0017018]; protein serine/threonine phosphatase activity [GO:0004722]; RNA polymerase II CTD heptapeptide repeat S2 phosphatase activity [GO:0180006]; RNA po…	cytoplasm [GO:0005737]; membrane [GO:0016020]; nucleoplasm [GO:0005654]; nucleus [GO:0005634]			Phosphorylation	Around (Site: 245 to 245): PhosphoSitePlus: Phosphorylation: O15355_S245
O15355_C351	C*VVSEAGK	O15355	Protein phosphatase 1G	PPM1G	1	0	-0.02038	0.0139286						no	peptidyl-threonine dephosphorylation [GO:0035970]; protein dephosphorylation [GO:0006470]; regulation of cell cycle [GO:0051726]; signal transduction [GO:0007165]	calmodulin-dependent protein phosphatase activity [GO:0033192]; histone H2AXS140 phosphatase activity [GO:0140791]; MAP kinase serine/threonine phosphatase activity [GO:1990439]; metal ion binding [GO:0046872]; myosin phosphatase activity [GO:0017018]; protein serine/threonine phosphatase activity [GO:0004722]; RNA polymerase II CTD heptapeptide repeat S2 phosphatase activity [GO:0180006]; RNA po…	cytoplasm [GO:0005737]; membrane [GO:0016020]; nucleoplasm [GO:0005654]; nucleus [GO:0005634]
O15357_C1121	SC*SVLQMAK	O15357	Phosphatidylinositol 3,4,5-trisphosphate 5-phosphatase 2	INPPL1	1	0	-0.104297	0.154822					DISEASE: Note=Genetic variations in INPPL1 may be a cause of susceptibility to metabolic syndrome. Metabolic syndrome is characterized by diabetes, insulin resistance, hypertension, and hypertriglyceridemia is absent. {ECO:0000269|PubMed:15220217, ECO:0000269|PubMed:17557929}.; DISEASE: Opsismodysplasia (OPSMD) [MIM:258480]: A rare skeletal dysplasia involving delayed bone maturation. Clinical si…	yes	actin filament organization [GO:0007015]; apoptotic process [GO:0006915]; cell adhesion [GO:0007155]; endochondral ossification [GO:0001958]; endocytosis [GO:0006897]; ERK1 and ERK2 cascade [GO:0070371]; establishment of mitotic spindle orientation [GO:0000132]; gene expression [GO:0010467]; glucose metabolic process [GO:0006006]; immune system process [GO:0002376]; negative regulation of cell po…	actin binding [GO:0003779]; inositol-polyphosphate 5-phosphatase activity [GO:0004445]; phosphatidylinositol-3,4,5-trisphosphate 5-phosphatase activity [GO:0034485]; SH2 domain binding [GO:0042169]; SH3 domain binding [GO:0017124]	basal plasma membrane [GO:0009925]; cytosol [GO:0005829]; filopodium [GO:0030175]; Golgi apparatus [GO:0005794]; lamellipodium [GO:0030027]; nuclear speck [GO:0016607]; nucleus [GO:0005634]; spindle pole [GO:0000922]
O15357_C1187	ESIQEDLAEEAPC*LQGGR	O15357	Phosphatidylinositol 3,4,5-trisphosphate 5-phosphatase 2	INPPL1	1	0	-0.108208	0.132251					DISEASE: Note=Genetic variations in INPPL1 may be a cause of susceptibility to metabolic syndrome. Metabolic syndrome is characterized by diabetes, insulin resistance, hypertension, and hypertriglyceridemia is absent. {ECO:0000269|PubMed:15220217, ECO:0000269|PubMed:17557929}.; DISEASE: Opsismodysplasia (OPSMD) [MIM:258480]: A rare skeletal dysplasia involving delayed bone maturation. Clinical si…	yes	actin filament organization [GO:0007015]; apoptotic process [GO:0006915]; cell adhesion [GO:0007155]; endochondral ossification [GO:0001958]; endocytosis [GO:0006897]; ERK1 and ERK2 cascade [GO:0070371]; establishment of mitotic spindle orientation [GO:0000132]; gene expression [GO:0010467]; glucose metabolic process [GO:0006006]; immune system process [GO:0002376]; negative regulation of cell po…	actin binding [GO:0003779]; inositol-polyphosphate 5-phosphatase activity [GO:0004445]; phosphatidylinositol-3,4,5-trisphosphate 5-phosphatase activity [GO:0034485]; SH2 domain binding [GO:0042169]; SH3 domain binding [GO:0017124]	basal plasma membrane [GO:0009925]; cytosol [GO:0005829]; filopodium [GO:0030175]; Golgi apparatus [GO:0005794]; lamellipodium [GO:0030027]; nuclear speck [GO:0016607]; nucleus [GO:0005634]; spindle pole [GO:0000922]
O15357_C215	TLATSC*R	O15357	Phosphatidylinositol 3,4,5-trisphosphate 5-phosphatase 2	INPPL1	1	0	0.119475	0.143703					DISEASE: Note=Genetic variations in INPPL1 may be a cause of susceptibility to metabolic syndrome. Metabolic syndrome is characterized by diabetes, insulin resistance, hypertension, and hypertriglyceridemia is absent. {ECO:0000269|PubMed:15220217, ECO:0000269|PubMed:17557929}.; DISEASE: Opsismodysplasia (OPSMD) [MIM:258480]: A rare skeletal dysplasia involving delayed bone maturation. Clinical si…	yes	actin filament organization [GO:0007015]; apoptotic process [GO:0006915]; cell adhesion [GO:0007155]; endochondral ossification [GO:0001958]; endocytosis [GO:0006897]; ERK1 and ERK2 cascade [GO:0070371]; establishment of mitotic spindle orientation [GO:0000132]; gene expression [GO:0010467]; glucose metabolic process [GO:0006006]; immune system process [GO:0002376]; negative regulation of cell po…	actin binding [GO:0003779]; inositol-polyphosphate 5-phosphatase activity [GO:0004445]; phosphatidylinositol-3,4,5-trisphosphate 5-phosphatase activity [GO:0034485]; SH2 domain binding [GO:0042169]; SH3 domain binding [GO:0017124]	basal plasma membrane [GO:0009925]; cytosol [GO:0005829]; filopodium [GO:0030175]; Golgi apparatus [GO:0005794]; lamellipodium [GO:0030027]; nuclear speck [GO:0016607]; nucleus [GO:0005634]; spindle pole [GO:0000922]
O15357_C405	EAFC*QLLQLMK	O15357	Phosphatidylinositol 3,4,5-trisphosphate 5-phosphatase 2	INPPL1	1	0	0.319306	0.340115					DISEASE: Note=Genetic variations in INPPL1 may be a cause of susceptibility to metabolic syndrome. Metabolic syndrome is characterized by diabetes, insulin resistance, hypertension, and hypertriglyceridemia is absent. {ECO:0000269|PubMed:15220217, ECO:0000269|PubMed:17557929}.; DISEASE: Opsismodysplasia (OPSMD) [MIM:258480]: A rare skeletal dysplasia involving delayed bone maturation. Clinical si…	yes	actin filament organization [GO:0007015]; apoptotic process [GO:0006915]; cell adhesion [GO:0007155]; endochondral ossification [GO:0001958]; endocytosis [GO:0006897]; ERK1 and ERK2 cascade [GO:0070371]; establishment of mitotic spindle orientation [GO:0000132]; gene expression [GO:0010467]; glucose metabolic process [GO:0006006]; immune system process [GO:0002376]; negative regulation of cell po…	actin binding [GO:0003779]; inositol-polyphosphate 5-phosphatase activity [GO:0004445]; phosphatidylinositol-3,4,5-trisphosphate 5-phosphatase activity [GO:0034485]; SH2 domain binding [GO:0042169]; SH3 domain binding [GO:0017124]	basal plasma membrane [GO:0009925]; cytosol [GO:0005829]; filopodium [GO:0030175]; Golgi apparatus [GO:0005794]; lamellipodium [GO:0030027]; nuclear speck [GO:0016607]; nucleus [GO:0005634]; spindle pole [GO:0000922]					Around (Site: 401 to 401): ID=VAR_069586;Note=In OPSMD. R->W;Ontology_term=ECO:0000269;evidence=ECO:0000269|PubMed:23273569;Dbxref=dbSNP:rs397514511,PMID:23273569
O15357_C837	SMDGYESYGEC*VVALK	O15357	Phosphatidylinositol 3,4,5-trisphosphate 5-phosphatase 2	INPPL1	1	0	-0.125996	0.149514					DISEASE: Note=Genetic variations in INPPL1 may be a cause of susceptibility to metabolic syndrome. Metabolic syndrome is characterized by diabetes, insulin resistance, hypertension, and hypertriglyceridemia is absent. {ECO:0000269|PubMed:15220217, ECO:0000269|PubMed:17557929}.; DISEASE: Opsismodysplasia (OPSMD) [MIM:258480]: A rare skeletal dysplasia involving delayed bone maturation. Clinical si…	yes	actin filament organization [GO:0007015]; apoptotic process [GO:0006915]; cell adhesion [GO:0007155]; endochondral ossification [GO:0001958]; endocytosis [GO:0006897]; ERK1 and ERK2 cascade [GO:0070371]; establishment of mitotic spindle orientation [GO:0000132]; gene expression [GO:0010467]; glucose metabolic process [GO:0006006]; immune system process [GO:0002376]; negative regulation of cell po…	actin binding [GO:0003779]; inositol-polyphosphate 5-phosphatase activity [GO:0004445]; phosphatidylinositol-3,4,5-trisphosphate 5-phosphatase activity [GO:0034485]; SH2 domain binding [GO:0042169]; SH3 domain binding [GO:0017124]	basal plasma membrane [GO:0009925]; cytosol [GO:0005829]; filopodium [GO:0030175]; Golgi apparatus [GO:0005794]; lamellipodium [GO:0030027]; nuclear speck [GO:0016607]; nucleus [GO:0005634]; spindle pole [GO:0000922]			Phosphorylation	Around (Site: 833 to 833): PhosphoSitePlus: Phosphorylation: O15357_S833
O15357_C926	KPAFTEASC*PLSR	O15357	Phosphatidylinositol 3,4,5-trisphosphate 5-phosphatase 2	INPPL1	1	0	0.0138048	0.0165785					DISEASE: Note=Genetic variations in INPPL1 may be a cause of susceptibility to metabolic syndrome. Metabolic syndrome is characterized by diabetes, insulin resistance, hypertension, and hypertriglyceridemia is absent. {ECO:0000269|PubMed:15220217, ECO:0000269|PubMed:17557929}.; DISEASE: Opsismodysplasia (OPSMD) [MIM:258480]: A rare skeletal dysplasia involving delayed bone maturation. Clinical si…	yes	actin filament organization [GO:0007015]; apoptotic process [GO:0006915]; cell adhesion [GO:0007155]; endochondral ossification [GO:0001958]; endocytosis [GO:0006897]; ERK1 and ERK2 cascade [GO:0070371]; establishment of mitotic spindle orientation [GO:0000132]; gene expression [GO:0010467]; glucose metabolic process [GO:0006006]; immune system process [GO:0002376]; negative regulation of cell po…	actin binding [GO:0003779]; inositol-polyphosphate 5-phosphatase activity [GO:0004445]; phosphatidylinositol-3,4,5-trisphosphate 5-phosphatase activity [GO:0034485]; SH2 domain binding [GO:0042169]; SH3 domain binding [GO:0017124]	basal plasma membrane [GO:0009925]; cytosol [GO:0005829]; filopodium [GO:0030175]; Golgi apparatus [GO:0005794]; lamellipodium [GO:0030027]; nuclear speck [GO:0016607]; nucleus [GO:0005634]; spindle pole [GO:0000922]
O15360_C69	SHQDLNALLLEVEGPLC*K	O15360	Fanconi anemia group A protein	FANCA	1	0	0.244931	0.290125					DISEASE: Fanconi anemia, complementation group A (FANCA) [MIM:227650]: A disorder affecting all bone marrow elements and resulting in anemia, leukopenia and thrombopenia. It is associated with cardiac, renal and limb malformations, dermal pigmentary changes, and a predisposition to the development of malignancies. At the cellular level it is associated with hypersensitivity to DNA-damaging agents…	yes	DNA repair [GO:0006281]; female gonad development [GO:0008585]; interstrand cross-link repair [GO:0036297]; male gonad development [GO:0008584]; male meiotic nuclear division [GO:0007140]; protein-containing complex assembly [GO:0065003]; regulation of CD40 signaling pathway [GO:2000348]; regulation of germ cell proliferation [GO:1905936]; regulation of inflammatory response [GO:0050727]; regulat…		chromatin [GO:0000785]; cytoplasm [GO:0005737]; cytosol [GO:0005829]; Fanconi anaemia nuclear complex [GO:0043240]; nucleoplasm [GO:0005654]; nucleus [GO:0005634]			Ubiquitination	Around (Site: 70 to 70): PhosphoSitePlus: Ubiquitination: O15360_K70
O15371_C19	FMTPVIQDNPSGWGPC*AVPEQFR	O15371	Eukaryotic translation initiation factor 3 subunit D	EIF3D	1	0	-0.0110271	0.00578667					DISEASE: Note=Defects in EIF3D are associated with some cancers, such as prostate, breast and colon cancers. Disease susceptibility may be associated with variants affecting the gene represented in this entry. Down-regulation inhibits proliferation of cancers (PubMed:25322666, PubMed:25370813, PubMed:25682860, PubMed:26008152, PubMed:26036682, PubMed:26617750, PubMed:27035563). {ECO:0000269|PubMe…	no	cap-dependent translational initiation [GO:0002191]; formation of cytoplasmic translation initiation complex [GO:0001732]; IRES-dependent viral translational initiation [GO:0075522]; positive regulation of mRNA binding [GO:1902416]; positive regulation of translation [GO:0045727]; translational initiation [GO:0006413]; viral translational termination-reinitiation [GO:0075525]	mRNA cap binding [GO:0098808]; RNA binding [GO:0003723]; translation initiation factor activity [GO:0003743]	cytosol [GO:0005829]; eukaryotic 43S preinitiation complex [GO:0016282]; eukaryotic 48S preinitiation complex [GO:0033290]; eukaryotic translation initiation factor 3 complex [GO:0005852]; eukaryotic translation initiation factor 3 complex, eIF3m [GO:0071541]; membrane [GO:0016020]; synapse [GO:0045202]
O15371_C195	YLEVSEPQDIEC*CGALEYYDK	O15371	Eukaryotic translation initiation factor 3 subunit D	EIF3D	1	0	0.0302356	0.0446995					DISEASE: Note=Defects in EIF3D are associated with some cancers, such as prostate, breast and colon cancers. Disease susceptibility may be associated with variants affecting the gene represented in this entry. Down-regulation inhibits proliferation of cancers (PubMed:25322666, PubMed:25370813, PubMed:25682860, PubMed:26008152, PubMed:26036682, PubMed:26617750, PubMed:27035563). {ECO:0000269|PubMe…	no	cap-dependent translational initiation [GO:0002191]; formation of cytoplasmic translation initiation complex [GO:0001732]; IRES-dependent viral translational initiation [GO:0075522]; positive regulation of mRNA binding [GO:1902416]; positive regulation of translation [GO:0045727]; translational initiation [GO:0006413]; viral translational termination-reinitiation [GO:0075525]	mRNA cap binding [GO:0098808]; RNA binding [GO:0003723]; translation initiation factor activity [GO:0003743]	cytosol [GO:0005829]; eukaryotic 43S preinitiation complex [GO:0016282]; eukaryotic 48S preinitiation complex [GO:0033290]; eukaryotic translation initiation factor 3 complex [GO:0005852]; eukaryotic translation initiation factor 3 complex, eIF3m [GO:0071541]; membrane [GO:0016020]; synapse [GO:0045202]
O15371_C375	C*EHDGVMTGANGEVSFINIK	O15371	Eukaryotic translation initiation factor 3 subunit D	EIF3D	1	0	0.0197594	0.0190678					DISEASE: Note=Defects in EIF3D are associated with some cancers, such as prostate, breast and colon cancers. Disease susceptibility may be associated with variants affecting the gene represented in this entry. Down-regulation inhibits proliferation of cancers (PubMed:25322666, PubMed:25370813, PubMed:25682860, PubMed:26008152, PubMed:26036682, PubMed:26617750, PubMed:27035563). {ECO:0000269|PubMe…	no	cap-dependent translational initiation [GO:0002191]; formation of cytoplasmic translation initiation complex [GO:0001732]; IRES-dependent viral translational initiation [GO:0075522]; positive regulation of mRNA binding [GO:1902416]; positive regulation of translation [GO:0045727]; translational initiation [GO:0006413]; viral translational termination-reinitiation [GO:0075525]	mRNA cap binding [GO:0098808]; RNA binding [GO:0003723]; translation initiation factor activity [GO:0003743]	cytosol [GO:0005829]; eukaryotic 43S preinitiation complex [GO:0016282]; eukaryotic 48S preinitiation complex [GO:0033290]; eukaryotic translation initiation factor 3 complex [GO:0005852]; eukaryotic translation initiation factor 3 complex, eIF3m [GO:0071541]; membrane [GO:0016020]; synapse [GO:0045202]
O15372_C177	LMEVC*K	O15372	Eukaryotic translation initiation factor 3 subunit H	EIF3H	1	0	0.0981504	0.0832745						no	formation of cytoplasmic translation initiation complex [GO:0001732]; negative regulation of proteasomal ubiquitin-dependent protein catabolic process [GO:0032435]; regulation of translational initiation [GO:0006446]; translational initiation [GO:0006413]	metal-dependent deubiquitinase activity [GO:0140492]; metallopeptidase activity [GO:0008237]; RNA binding [GO:0003723]; translation initiation factor activity [GO:0003743]	cytosol [GO:0005829]; eukaryotic 43S preinitiation complex [GO:0016282]; eukaryotic 48S preinitiation complex [GO:0033290]; eukaryotic translation initiation factor 3 complex [GO:0005852]; eukaryotic translation initiation factor 3 complex, eIF3m [GO:0071541]; extracellular exosome [GO:0070062]; membrane [GO:0016020]			Ubiquitination	Around (Site: 172 to 172): PhosphoSitePlus: Ubiquitination: O15372_K172, Around (Site: 178 to 178): PhosphoSitePlus: Ubiquitination: O15372_K178, Around (Site: 180 to 180): PhosphoSitePlus: Ubiquitination: O15372_K180
O15372_C327	MDSLLIAGQINTYC*QNIK	O15372	Eukaryotic translation initiation factor 3 subunit H	EIF3H	1	0	-0.133295	0.17643						no	formation of cytoplasmic translation initiation complex [GO:0001732]; negative regulation of proteasomal ubiquitin-dependent protein catabolic process [GO:0032435]; regulation of translational initiation [GO:0006446]; translational initiation [GO:0006413]	metal-dependent deubiquitinase activity [GO:0140492]; metallopeptidase activity [GO:0008237]; RNA binding [GO:0003723]; translation initiation factor activity [GO:0003743]	cytosol [GO:0005829]; eukaryotic 43S preinitiation complex [GO:0016282]; eukaryotic 48S preinitiation complex [GO:0033290]; eukaryotic translation initiation factor 3 complex [GO:0005852]; eukaryotic translation initiation factor 3 complex, eIF3m [GO:0071541]; extracellular exosome [GO:0070062]; membrane [GO:0016020]			Ubiquitination	Around (Site: 331 to 331): PhosphoSitePlus: Ubiquitination: O15372_K331
O15379_C279	GHGEC*VEYVK	O15379	Histone deacetylase 3	HDAC3	1	0	0.0722033	0.104604				"DB12565; Abexinostat.";"DB05015; Belinostat.";"DB01262; Decitabine.";"DB11841; Entinostat.";"DB12645; Givinostat.";"DB11830; Mocetinostat.";"DB06603; Panobinostat.";"DB06819; Phenylbutyric acid.";"DB05223; Pracinostat.";"DB03766; Propanoic acid.";"DB12847; Pyroxamide.";"DB06176; Romidepsin.";"DB00313; Valproic acid.";"DB02546; Vorinostat.";		no	cellular response to fluid shear stress [GO:0071498]; chromatin organization [GO:0006325]; circadian regulation of gene expression [GO:0032922]; cornified envelope assembly [GO:1903575]; DNA repair-dependent chromatin remodeling [GO:0140861]; epigenetic regulation of gene expression [GO:0040029]; establishment of mitotic spindle orientation [GO:0000132]; establishment of skin barrier [GO:0061436]…	chromatin binding [GO:0003682]; chromatin DNA binding [GO:0031490]; cyclin binding [GO:0030332]; DNA-binding transcription factor binding [GO:0140297]; enzyme binding [GO:0019899]; histone deacetylase activity [GO:0004407]; histone deacetylase binding [GO:0042826]; histone decrotonylase activity [GO:0160009]; histone H3K14 deacetylase activity, hydrolytic mechanism [GO:0031078]; histone H3K4 deac…	chromatin [GO:0000785]; cytoplasm [GO:0005737]; cytosol [GO:0005829]; Golgi apparatus [GO:0005794]; histone deacetylase complex [GO:0000118]; mitotic spindle [GO:0072686]; nucleoplasm [GO:0005654]; nucleus [GO:0005634]; plasma membrane [GO:0005886]; transcription repressor complex [GO:0017053]
O15381_C309	GVLLHGPPGC*GK	O15381	Nuclear valosin-containing protein-like	NVL	1	0	-0.0306142	0.0401037						no	positive regulation of protein binding [GO:0032092]; positive regulation of telomere maintenance [GO:0032206]; regulation of protein localization to nucleolus [GO:1904749]; ribosomal large subunit biogenesis [GO:0042273]; ribosome biogenesis [GO:0042254]; rRNA processing [GO:0006364]; telomerase holoenzyme complex assembly [GO:1905323]	ATP binding [GO:0005524]; ATP hydrolysis activity [GO:0016887]; preribosome binding [GO:1990275]; RNA binding [GO:0003723]	membrane [GO:0016020]; nucleolus [GO:0005730]; nucleoplasm [GO:0005654]; nucleus [GO:0005634]; telomerase holoenzyme complex [GO:0005697]	Binding site	Part_of (Site: 305 to 312): Ontology_term=ECO:0000305;evidence=ECO:0000305|PubMed:22226966;Dbxref=PMID:22226966				Around (Site: 311 to 311): Note=Loss of ATP-binding. Significant reduction in interaction with TERT and in telomerase activity. Loss of interaction with MTREX. K->M;Ontology_term=ECO:0000269,ECO:0000269,ECO:0000305;evidence=ECO:0000269|PubMed:16782053,ECO:0000269|PubMed:22226966,ECO:0000305|PubMed:22226966;Dbxref=PMID:16782053,PMID:22226966
O15381_C431	EIC*LGIPDEASR	O15381	Nuclear valosin-containing protein-like	NVL	1	0	0.0572712	0.0382247						no	positive regulation of protein binding [GO:0032092]; positive regulation of telomere maintenance [GO:0032206]; regulation of protein localization to nucleolus [GO:1904749]; ribosomal large subunit biogenesis [GO:0042273]; ribosome biogenesis [GO:0042254]; rRNA processing [GO:0006364]; telomerase holoenzyme complex assembly [GO:1905323]	ATP binding [GO:0005524]; ATP hydrolysis activity [GO:0016887]; preribosome binding [GO:1990275]; RNA binding [GO:0003723]	membrane [GO:0016020]; nucleolus [GO:0005730]; nucleoplasm [GO:0005654]; nucleus [GO:0005634]; telomerase holoenzyme complex [GO:0005697]
O15381_C803	EASIC*ALR	O15381	Nuclear valosin-containing protein-like	NVL	1	0	-0.0396382	0.0574308						no	positive regulation of protein binding [GO:0032092]; positive regulation of telomere maintenance [GO:0032206]; regulation of protein localization to nucleolus [GO:1904749]; ribosomal large subunit biogenesis [GO:0042273]; ribosome biogenesis [GO:0042254]; rRNA processing [GO:0006364]; telomerase holoenzyme complex assembly [GO:1905323]	ATP binding [GO:0005524]; ATP hydrolysis activity [GO:0016887]; preribosome binding [GO:1990275]; RNA binding [GO:0003723]	membrane [GO:0016020]; nucleolus [GO:0005730]; nucleoplasm [GO:0005654]; nucleus [GO:0005634]; telomerase holoenzyme complex [GO:0005697]			Phosphorylation	Around (Site: 801 to 801): PhosphoSitePlus: Phosphorylation: O15381_S801
O15382_C342	EVFGSGTAC*QVCPVHR	O15382	Branched-chain-amino-acid aminotransferase, mitochondrial	BCAT2	1	0	-0.0628305	0.0998086				"DB04074; alpha-Ketoisovalerate.";"DB00142; Glutamic acid.";"DB00167; Isoleucine.";"DB00149; Leucine.";"DB02635; N-[O-Phosphono-Pyridoxyl]-Isoleucine.";"DB00114; Pyridoxal phosphate.";"DB02142; Pyridoxamine-5'-Phosphate.";	DISEASE: Hypervalinemia and hyperleucine-isoleucinemia (HVLI) [MIM:618850]: An autosomal recessive metabolic disorder characterized by highly elevated plasma concentrations of valine and leucine/isoleucine. Affected individuals suffer from headache and mild memory impairment. {ECO:0000269|PubMed:25653144}. Note=The disease is caused by variants affecting the gene represented in this entry. A pati…	yes	branched-chain amino acid biosynthetic process [GO:0009082]; cellular response to leukemia inhibitory factor [GO:1990830]; isoleucine catabolic process [GO:0006550]; L-leucine biosynthetic process [GO:0009098]; L-valine biosynthetic process [GO:0009099]; lipid metabolic process [GO:0006629]; regulation of hormone levels [GO:0010817]	branched-chain-amino-acid transaminase activity [GO:0004084]; L-isoleucine-2-oxoglutarate transaminase activity [GO:0052656]; L-leucine-2-oxoglutarate transaminase activity [GO:0052654]; L-valine-2-oxoglutarate transaminase activity [GO:0052655]	mitochondrial matrix [GO:0005759]; mitochondrion [GO:0005739]; nucleoplasm [GO:0005654]						Part_of (Site: 342 to 342): Note=Reduces activity about 6-fold. C->A;Ontology_term=ECO:0000269;evidence=ECO:0000269|PubMed:17050531;Dbxref=PMID:17050531, Around (Site: 345 to 345): Note=Slight reduction of activity. C->A;Ontology_term=ECO:0000269;evidence=ECO:0000269|PubMed:17050531;Dbxref=PMID:17050531
O15417_C475	ELLKPEADPRPC*ER	O15417	Trinucleotide repeat-containing gene 18 protein	TNRC18	1	0	0.448993	0.395414						no		chromatin binding [GO:0003682]	cytosol [GO:0005829]; mitochondrion [GO:0005739]; nuclear membrane [GO:0031965]; nucleoplasm [GO:0005654]
O15440_C46	TRPLEC*QDALETAAR	O15440	ATP-binding cassette sub-family C member 5	ABCC5	1	0	0.244833	0.175338				"DB00718; Adefovir dipivoxil.";"DB00770; Alprostadil.";"DB01076; Atorvastatin.";"DB00515; Cisplatin.";"DB11672; Curcumin.";"DB14635; Curcumin sulfate.";"DB02527; Cyclic adenosine monophosphate.";"DB00917; Dinoprostone.";"DB00975; Dipyridamole.";"DB00544; Fluorouracil.";"DB00143; Glutathione.";"DB08818; Hyaluronic acid.";"DB01033; Mercaptopurine.";"DB00642; Pemetrexed.";"DB01032; Probenecid.";"DB0…		no	cAMP transport [GO:0070730]; cGMP transport [GO:0070731]; export across plasma membrane [GO:0140115]; folate transmembrane transport [GO:0098838]; glutathione transmembrane transport [GO:0034775]; heme transmembrane transport [GO:0035351]; hyaluronan biosynthetic process [GO:0030213]; purine nucleotide transport [GO:0015865]; transmembrane transport [GO:0055085]; transport across blood-brain barr…	ABC-type xenobiotic transporter activity [GO:0008559]; ATP binding [GO:0005524]; ATP hydrolysis activity [GO:0016887]; ATPase-coupled inorganic anion transmembrane transporter activity [GO:0043225]; ATPase-coupled transmembrane transporter activity [GO:0042626]; carbohydrate derivative transmembrane transporter activity [GO:1901505]; efflux transmembrane transporter activity [GO:0015562]; glutath…	apical plasma membrane [GO:0016324]; basolateral plasma membrane [GO:0016323]; endosome membrane [GO:0010008]; Golgi lumen [GO:0005796]; membrane [GO:0016020]; plasma membrane [GO:0005886]
O15460_C169	YQAMLSVDDC*FGMGR	O15460	Prolyl 4-hydroxylase subunit alpha-2	P4HA2	1	0	-0.270527	0.297301				"DB00172; Proline.";"DB00139; Succinic acid.";	DISEASE: Myopia 25, autosomal dominant (MYP25) [MIM:617238]: A refractive error of the eye, in which parallel rays from a distant object come to focus in front of the retina, vision being better for near objects than for far. {ECO:0000269|PubMed:25741866}. Note=The disease is caused by variants affecting the gene represented in this entry.	yes		electron transfer activity [GO:0009055]; iron ion binding [GO:0005506]; L-ascorbic acid binding [GO:0031418]; procollagen-proline 4-dioxygenase activity [GO:0004656]	cytosol [GO:0005829]; endoplasmic reticulum [GO:0005783]; endoplasmic reticulum lumen [GO:0005788]; intracellular membrane-bounded organelle [GO:0043231]; nucleoplasm [GO:0005654]
O15460_C510	HAACPVLVGC*K	O15460	Prolyl 4-hydroxylase subunit alpha-2	P4HA2	1	0	0.0206267	0.0268854				"DB00172; Proline.";"DB00139; Succinic acid.";	DISEASE: Myopia 25, autosomal dominant (MYP25) [MIM:617238]: A refractive error of the eye, in which parallel rays from a distant object come to focus in front of the retina, vision being better for near objects than for far. {ECO:0000269|PubMed:25741866}. Note=The disease is caused by variants affecting the gene represented in this entry.	yes		electron transfer activity [GO:0009055]; iron ion binding [GO:0005506]; L-ascorbic acid binding [GO:0031418]; procollagen-proline 4-dioxygenase activity [GO:0004656]	cytosol [GO:0005829]; endoplasmic reticulum [GO:0005783]; endoplasmic reticulum lumen [GO:0005788]; intracellular membrane-bounded organelle [GO:0043231]; nucleoplasm [GO:0005654]	Binding site	Around (Site: 511 to 511): Ontology_term=ECO:0000255;evidence=ECO:0000255|PROSITE-ProRule:PRU00805
O15460_C529	GQEFLRPC*GSTEVD	O15460	Prolyl 4-hydroxylase subunit alpha-2	P4HA2	1	0	-0.124215	0.212276				"DB00172; Proline.";"DB00139; Succinic acid.";	DISEASE: Myopia 25, autosomal dominant (MYP25) [MIM:617238]: A refractive error of the eye, in which parallel rays from a distant object come to focus in front of the retina, vision being better for near objects than for far. {ECO:0000269|PubMed:25741866}. Note=The disease is caused by variants affecting the gene represented in this entry.	yes		electron transfer activity [GO:0009055]; iron ion binding [GO:0005506]; L-ascorbic acid binding [GO:0031418]; procollagen-proline 4-dioxygenase activity [GO:0004656]	cytosol [GO:0005829]; endoplasmic reticulum [GO:0005783]; endoplasmic reticulum lumen [GO:0005788]; intracellular membrane-bounded organelle [GO:0043231]; nucleoplasm [GO:0005654]
[truncated: 7,684 more rows]

## Sheet: KNIME_output_CAPA_Lysate
Identifier	Modified Peptide	Protein	Protein Name	Gene Name	Number of Quantified Conditions	Number of Hit Conditions	Log2R Mean 1to1	-Log10p 1to1	Hit 1to1	Multiple Occurrences of Peptide in Protein?	Contains ions that map to multiple proteins?	DrugBank (UniProt)	Involvement in disease (UniProt)	In OMIM (UniProt)?	Gene Ontology (biological process, UniProt)	Gene Ontology (molecular function, UniProt)	Gene Ontology (cellular component, UniProt)	Functional Site Type	Functional Site Information	PTM Type	PTM Information	Natural Variant	Mutagenesis
[truncated: 3,078 more rows]

[truncated: 1 more sheets: KNIME_ouput_CAPA_Cell]
